# Supplementary material for: Whole-genome analysis of Nigerian patients with breast cancer reveals ethnic-driven somatic evolution and distinct genomic subtypes
Source: Nat Commun. 2021 Nov 26;12:6946. doi: 10.1038/s41467-021-27079-w (PMC8626467; doi:10.1038/s41467-021-27079-w)
Supplement: Supplementary file 4 — Supplementary Data 1 [file 41467_2021_27079_MOESM4_ESM.xlsx]

## Sheet: Supplementary_Data1
Supplementary Data 1. Details of germline and somatic BRCA-positive patients
Sample	Gene	Origin	ER	PR	HER2	AGE	Group	SBS1	SBS2	SBS3	SBS5	SBS7a	SBS7b	SBS7c	SBS7d	SBS8	SBS13	SBS15	SBS17a	SBS17b	SBS18	SBS26	SBS28	SBS37	SBS39	SBS41	DBS1	DBS2	DBS9	DBS11	DBS.Signature.B	Signature.C	Signature.D	Signature.E	Signature.F	ID1	ID2	ID3	ID4	ID5	ID6	ID7	ID8	ID9	ID10	ID16	INDEL.Signature.B	Subtype	Variant_Classification
L000077	BRCA1	Somatic	Positive	Negative	Positive	70	Nigerian	0.0550911	0.037466	0.517273	0.176453	0	0	0	0	0.159835	0.0538826	0	0	0	0	0	0	0	0	0	0	0.376068	0.273504	0	0	0.145299	0	0.205128	0	0	0	0	0	0.0622093	0.298837	0	0.293605	0	0	0	0.345349	HER2+	Frame_Shift_Del
L000083	BRCA2	Germline	Negative	Negative	Negative	27	Nigerian	0.0329779	0.0754095	0.515774	0.0905793	0	0	0	0	0	0.0750797	0	0	0	0.210179	0	0	0	0	0	0	0.164706	0	0	0.388235	0.105882	0.223529	0	0.117647	0.0350993	0	0.0523179	0	0	0.543709	0	0.153642	0	0	0	0.215232	HR-/HER2-	NA
L000153	BRCA1	Somatic	Negative	Negative	Positive	52	Nigerian	0.0306681	0.0310142	0.691866	0.160055	0	0	0	0	0	0.0863967	0	0	0	0	0	0	0	0	0	0	0.387097	0.233871	0	0	0.120968	0	0.153226	0.104839	0	0	0	0	0	0.359433	0	0.302713	0.0598027	0	0	0.278052	HER2+	Nonsense_Mutation
N009902	BRCA1	Germline	Positive	Negative	Negative	26	Nigerian	0.029489	0.0659256	0.573259	0.164428	0	0	0	0	0	0.166898	0	0	0	0	0	0	0	0	0	0	0.166667	0.611111	0	0	0	0	0	0.222222	0	0	0	0	0	0.330743	0	0.504318	0	0	0	0.16494	HR+/HER2-	NA
N010149	BRCA2	Germline	Negative	Negative	Negative	42	Nigerian	0.0291145	0.0607325	0.41771	0.182661	0	0	0	0	0.166435	0.0668521	0	0	0	0.0764951	0	0	0	0	0	0	0.131783	0	0	0	0.271318	0.232558	0.170543	0.193798	0	0	0	0	0.117385	0.667657	0	0.10005	0	0	0	0.114908	HR-/HER2-	NA
N010755	BRCA2	Somatic	Negative	.	Negative	69	Nigerian	0.0178989	0	0	0.413483	0	0	0	0	0.32172	0	0	0	0	0	0	0	0	0.246899	0	0	0.193878	0.193878	0	0	0.19898	0.0765306	0.19898	0.137755	0.0577056	0.0456116	0	0	0	0.535936	0	0.125777	0.143055	0	0	0.0919143	NA	Frame_Shift_Ins
N010858	BRCA2	Germline	Negative	Negative	Negative	45	Nigerian	0.0385949	0.0425237	0.499961	0.196287	0	0	0	0	0.130498	0.0921347	0	0	0	0	0	0	0	0	0	0	0.25	0	0	0.241071	0.142857	0.178571	0	0.1875	0.0761052	0	0	0	0	0.581981	0	0.19418	0	0	0	0.147734	HR-/HER2-	NA
N010867	BRCA2	Germline	Negative	Negative	Positive	41	Nigerian	0.021831	0.0410563	0	0.323944	0	0	0	0	0	0.183944	0	0	0	0	0	0	0	0.429225	0	0	0.0940171	0	0	0	0.222222	0.25641	0.282051	0.145299	0	0	0	0	0	0.770671	0	0.142486	0	0	0	0.0868435	HER2+	NA
N010868	BRCA2	Somatic	Negative	Negative	Negative	61	Nigerian	0.0233687	0.0469843	0.444088	0.235086	0	0	0	0	0.160948	0.0895252	0	0	0	0	0	0	0	0	0	0	0.242424	0.242424	0	0	0.171717	0	0.343434	0	0	0	0	0	0.162384	0.568345	0	0.113566	0	0	0	0.155704	HR-/HER2-	Nonsense_Mutation
N010917	BRCA1	Somatic	Negative	Positive	Negative	56	Nigerian	0.0310804	0.0972866	0.315442	0.191515	0	0	0	0	0.151554	0.126098	0	0	0	0.0870252	0	0	0	0	0	0	0.232143	0	0	0	0.125	0	0.446429	0.196429	0	0	0	0	0	0.228507	0	0.422323	0	0	0	0.34917	HR+/HER2-	Nonsense_Mutation
N010931	BRCA2	Germline	Negative	Negative	Negative	48	Nigerian	0.0182051	0.0822428	0	0.313732	0	0	0	0	0.261967	0.14407	0	0	0	0	0	0	0	0.179782	0	0	0.122302	0	0	0.23741	0.258993	0.251799	0	0.129496	0	0	0	0	0.0698324	0.586592	0	0.123703	0	0	0	0.219872	HR-/HER2-	NA
TCGA-A2-A25B	BRCA1	Somatic	Positive	Positive	Negative	39	Black	0.0384195	0.0447924	0.431082	0.192553	0	0	0	0	0.148307	0.0398762	0	0	0	0.104971	0	0	0	0	0	0	0.16092	0.149425	0	0	0.275862	0	0.310345	0.103448	0.125984	0	0	0	0.174541	0.295276	0	0.233596	0	0	0	0.170604	HR+/HER2-	Nonsense_Mutation
TCGA-A8-A08L	BRCA2	Somatic	Positive	Negative	Negative	89	White	0.0165023	0.169196	0.280871	0.148426	0	0	0	0	0.196178	0.188828	0	0	0	0	0	0	0	0	0	0.0454545	0.234848	0	0	0.174242	0.166667	0.136364	0.128788	0.113636	0.0324215	0	0	0	0	0.645897	0	0.160081	0.0962513	0.0653495	0	0	HR+/HER2-	Splice_Site
TCGA-AO-A124	BRCA1	Germline	Negative	Negative	Negative	38	White	0.0138333	0.0120859	0	0.371023	0	0	0	0	0.26822	0.0375683	0	0	0	0.0746997	0	0	0	0.22257	0	0	0.189655	0	0.12069	0.344828	0.0775862	0	0.112069	0.155172	0.0371951	0	0	0	0	0.621951	0	0.340854	0	0	0	0	HR-/HER2-	NA
TCGA-BH-A0WA	BRCA1	Somatic	Negative	Negative	Negative	82	White	0.0487078	0.0416075	0.352315	0.258165	0	0	0	0	0.229906	0.0692985	0	0	0	0	0	0	0	0	0	0	0.195122	0.365854	0	0	0.243902	0	0	0.195122	0	0	0	0	0.270677	0.380952	0	0.348371	0	0	0	0	HR-/HER2-	Splice_Site
[truncated: 20 more columns]
