# Supplementary material for: Whole-genome analysis of Nigerian patients with breast cancer reveals ethnic-driven somatic evolution and distinct genomic subtypes
Source: Nat Commun. 2021 Nov 26;12:6946. doi: 10.1038/s41467-021-27079-w (PMC8626467; doi:10.1038/s41467-021-27079-w)
Supplement: Supplementary file 5 — Supplementary Data 2 [file 41467_2021_27079_MOESM5_ESM.xlsx]

## Sheet: Supplementary_Data2
Supplementary Data 2. Number of kataegis foci in all breast cancer tumors
Sample	Group	Subtype	Foci
L000006	Nigerian	HR-/HER2-	8
L000009	Nigerian	HR-/HER2-	0
L000011	Nigerian	HER2+	1
L000013	Nigerian	HER2+	0
L000015	Nigerian	HER2+	1
L000017	Nigerian	HR-/HER2-	8
L000020	Nigerian	HER2+	0
L000024	Nigerian	HER2+	2
L000060	Nigerian	HER2+	1
L000063	Nigerian	HR-/HER2-	0
L000068	Nigerian	HR-/HER2-	4
L000077	Nigerian	HER2+	2
L000083	Nigerian	HR-/HER2-	4
L000101	Nigerian	HER2+	3
L000153	Nigerian	HER2+	1
L000160	Nigerian	HR-/HER2-	0
L000177	Nigerian	HR-/HER2-	7
L000178	Nigerian	HER2+	2
L000182	Nigerian	HR-/HER2-	0
L000185	Nigerian	HR-/HER2-	1
L000186	Nigerian	HR-/HER2-	2
L000204	Nigerian	HER2+	1
N009836	Nigerian	HER2+	7
N009902	Nigerian	HR+/HER2-	0
N009905	Nigerian	HR-/HER2-	2
N009908	Nigerian	HER2+	5
N009936	Nigerian	HER2+	2
N009946	Nigerian	HER2+	0
N009973	Nigerian	HR+/HER2-	3
N009974	Nigerian	HER2+	5
N010106	Nigerian	HR+/HER2-	0
N010117	Nigerian	HR+/HER2-	0
N010149	Nigerian	HR-/HER2-	5
N010274	Nigerian	HR-/HER2-	2
N010282	Nigerian	HR-/HER2-	1
N010628	Nigerian	HR-/HER2-	0
N010656	Nigerian	HER2+	6
N010678	Nigerian	HR-/HER2-	1
N010721	Nigerian	HER2+	1
N010755	Nigerian	NA	2
N010820	Nigerian	HER2+	1
N010822	Nigerian	HR-/HER2-	3
N010828	Nigerian	HR+/HER2-	1
N010829	Nigerian	HER2+	2
N010830	Nigerian	HER2+	2
N010835	Nigerian	HR-/HER2-	1
N010842	Nigerian	HER2+	21
N010851	Nigerian	HR-/HER2-	0
N010852	Nigerian	HR-/HER2-	2
N010858	Nigerian	HR-/HER2-	0
N010862	Nigerian	HR-/HER2-	5
N010867	Nigerian	HER2+	0
N010868	Nigerian	HR-/HER2-	1
N010870	Nigerian	HR+/HER2-	2
N010877	Nigerian	HER2+	5
N010891	Nigerian	HR+/HER2-	1
N010909	Nigerian	HR-/HER2-	2
N010911	Nigerian	HER2+	5
N010912	Nigerian	HER2+	3
N010914	Nigerian	HR-/HER2-	8
N010917	Nigerian	HR+/HER2-	0
N010926	Nigerian	HR-/HER2-	0
N010929	Nigerian	HER2+	2
N010931	Nigerian	HR-/HER2-	0
N010939	Nigerian	HR-/HER2-	1
N010940	Nigerian	HR+/HER2-	16
N010942	Nigerian	HER2+	2
N010945	Nigerian	HR-/HER2-	0
N010946	Nigerian	HER2+	9
N010952	Nigerian	HR-/HER2-	2
N010959	Nigerian	HR-/HER2-	0
N010964	Nigerian	HR+/HER2-	9
N010970	Nigerian	HER2+	2
N010985	Nigerian	HER2+	3
N011001	Nigerian	HER2+	2
N011002	Nigerian	HER2+	3
N011003	Nigerian	HR-/HER2-	3
N011005	Nigerian	HR-/HER2-	0
N011006	Nigerian	HR+/HER2-	5
N011012	Nigerian	HR+/HER2-	0
N011013	Nigerian	HR+/HER2-	5
N011017	Nigerian	HER2+	3
N011018	Nigerian	HR+/HER2-	1
N011022	Nigerian	HR-/HER2-	7
N011028	Nigerian	HR-/HER2-	1
N011037	Nigerian	HER2+	2
N011038	Nigerian	HR-/HER2-	1
N011040	Nigerian	HR-/HER2-	2
N011047	Nigerian	HR-/HER2-	4
N011049	Nigerian	HER2+	2
N011050	Nigerian	HR-/HER2-	5
N011056	Nigerian	HER2+	3
N011070	Nigerian	HER2+	11
N011072	Nigerian	HR+/HER2-	0
N011074	Nigerian	HER2+	14
N011076	Nigerian	HER2+	0
N011082	Nigerian	HR+/HER2-	0
TCGA-A2-A04T	White	HR-/HER2-	0
TCGA-A2-A0D1	White	HER2+	4
TCGA-A2-A0EY	White	HER2+	8
TCGA-A2-A0YG	White	HER2+	2
TCGA-A7-A0CE	White	HR-/HER2-	0
TCGA-A8-A075	White	HER2+	0
TCGA-A8-A07B	White	HER2+	8
TCGA-A8-A07I	White	HER2+	1
TCGA-A8-A08L	White	HR+/HER2-	0
TCGA-A8-A08S	White	HER2+	1
TCGA-A8-A092	White	HR+/HER2-	1
TCGA-A8-A09I	White	HER2+	1
TCGA-A8-A09X	White	HR-/HER2-	1
TCGA-AN-A04D	White	HR-/HER2-	0
TCGA-AN-A0AT	White	HR-/HER2-	0
TCGA-AN-A0G0	White	HR-/HER2-	0
TCGA-AN-A0XR	White	HR+/HER2-	0
TCGA-AO-A03N	White	HR+/HER2-	5
TCGA-AO-A0J6	White	HR-/HER2-	0
TCGA-AO-A124	White	HR-/HER2-	2
TCGA-AQ-A04J	White	HR-/HER2-	0
TCGA-AR-A0TX	White	HER2+	7
TCGA-AR-A1AY	White	HR-/HER2-	1
TCGA-AR-A24Z	White	HR+/HER2-	1
TCGA-AR-A256	White	HR-/HER2-	0
TCGA-AR-A2LK	White	HR+/HER2-	0
TCGA-B6-A0RT	White	HR-/HER2-	0
TCGA-BH-A0B3	White	HR-/HER2-	0
TCGA-BH-A0DT	White	HR+/HER2-	0
TCGA-BH-A0E0	White	HR-/HER2-	0
TCGA-BH-A0EA	White	HR+/HER2-	0
TCGA-BH-A0H0	White	HR+/HER2-	0
TCGA-BH-A0H6	White	HR+/HER2-	0
TCGA-BH-A0WA	White	HR-/HER2-	1
TCGA-BH-A18R	White	HER2+	0
TCGA-BH-A18U	White	HER2+	0
TCGA-D8-A27H	White	HR-/HER2-	2
TCGA-E2-A109	White	HR+/HER2-	2
TCGA-E2-A14P	White	HER2+	3
TCGA-E2-A152	White	HER2+	4
TCGA-E2-A156	White	HR+/HER2-	0
TCGA-E2-A15E	White	HER2+	1
TCGA-E2-A15H	White	HER2+	0
TCGA-E9-A1NH	White	HR+/HER2-	0
TCGA-EW-A1P8	White	HR-/HER2-	1
TCGA-EW-A1PH	White	NA	4
TCGA-A2-A04P	Black	HR-/HER2-	0
TCGA-A2-A0D0	Black	HR-/HER2-	0
TCGA-A2-A0D4	Black	HR+/HER2-	1
TCGA-A2-A259	Black	HR+/HER2-	0
TCGA-A2-A25B	Black	HR+/HER2-	0
TCGA-A2-A3KC	Black	HR+/HER2-	0
TCGA-A2-A3XX	Black	HR-/HER2-	1
TCGA-A2-A3Y0	Black	HR+/HER2-	1
TCGA-A7-A13D	Black	HR+/HER2-	0
TCGA-A7-A26G	Black	HR-/HER2-	0
TCGA-AC-A2BK	Black	HR-/HER2-	1
TCGA-AO-A0J4	Black	HR-/HER2-	3
TCGA-AO-A12H	Black	HR+/HER2-	0
TCGA-B6-A0I1	Black	NA	2
TCGA-B6-A0WX	Black	HR-/HER2-	0
TCGA-B6-A0X5	Black	HR+/HER2-	0
TCGA-BH-A0AV	Black	HR-/HER2-	0
TCGA-BH-A0BW	Black	HR-/HER2-	0
TCGA-BH-A0DG	Black	HR+/HER2-	5
TCGA-BH-A1FC	Black	HR-/HER2-	2
TCGA-E2-A14X	Black	HR-/HER2-	3
TCGA-E2-A1LG	Black	HR-/HER2-	1
TCGA-E2-A1LK	Black	HR-/HER2-	2
TCGA-E2-A1LL	Black	HR-/HER2-	2
TCGA-EW-A1PB	Black	HR-/HER2-	3
TCGA-EW-A1PC	Black	HR+/HER2-	1
TCGA-EW-A3U0	Black	HR-/HER2-	1
TCGA-GI-A2C9	Black	HR-/HER2-	0
TCGA-GM-A2DF	Black	HR-/HER2-	1
TCGA-GM-A3XL	Black	HR-/HER2-	0
