# Supplementary material for: Whole-genome analysis of Nigerian patients with breast cancer reveals ethnic-driven somatic evolution and distinct genomic subtypes
Source: Nat Commun. 2021 Nov 26;12:6946. doi: 10.1038/s41467-021-27079-w (PMC8626467; doi:10.1038/s41467-021-27079-w)
Supplement: Supplementary file 7 — Source Data [file 41467_2021_27079_MOESM7_ESM.xlsx]

## Sheet: Fig3_SBS
Samples	Group	SBS1	SBS2	SBS3	SBS5	SBS7a	SBS7b	SBS7c	SBS7d	SBS8	SBS13	SBS15	SBS17a	SBS17b	SBS18	SBS26	SBS28	SBS37	SBS39	SBS41
L000006	Nigerian	0.155511	0.0931359	0.314725	0.350328	0	0	0	0	0	0.0863002	0	0	0	0	0	0	0	0	0
L000009	Nigerian	0.159145	0.0700713	0	0.573634	0	0	0	0	0.19715	0	0	0	0	0	0	0	0	0	0
L000011	Nigerian	0.148838	0	0	0.358774	0	0	0	0	0	0	0	0	0	0.492388	0	0	0	0	0
L000013	Nigerian	0.0962081	0	0	0.592604	0	0	0	0	0.191789	0	0	0	0	0	0	0	0	0.119398	0
L000015	Nigerian	0.071742	0.103026	0	0.36891	0	0	0	0	0.224685	0.0745911	0	0	0	0.157046	0	0	0	0	0
L000017	Nigerian	0.0914785	0.0514257	0.586122	0.240481	0	0	0	0	0	0.0304928	0	0	0	0	0	0	0	0	0
L000020	Nigerian	0.105357	0.0577381	0	0.505952	0	0	0	0	0.161012	0.0363095	0	0	0	0.133631	0	0	0	0	0
L000024	Nigerian	0.026172	0.424161	0	0.360671	0	0	0	0	0	0.188996	0	0	0	0	0	0	0	0	0
L000060	Nigerian	0.10089	0.0544016	0	0.627596	0	0	0	0	0	0.0286845	0	0	0	0.188427	0	0	0	0	0
L000063	Nigerian	0.181015	0	0	0.664459	0	0	0	0	0.154525	0	0	0	0	0	0	0	0	0	0
L000068	Nigerian	0.173711	0.0460052	0.279124	0.294072	0	0	0	0	0	0.0512887	0	0	0	0.155799	0	0	0	0	0
L000077	Nigerian	0.0550911	0.037466	0.517273	0.176453	0	0	0	0	0.159835	0.0538826	0	0	0	0	0	0	0	0	0
L000083	Nigerian	0.0329779	0.0754095	0.515774	0.0905793	0	0	0	0	0	0.0750797	0	0	0	0.210179	0	0	0	0	0
L000101	Nigerian	0.21526	0.0629351	0	0.534392	0	0	0	0	0	0.0632136	0	0	0	0.124199	0	0	0	0	0
L000153	Nigerian	0.0306681	0.0310142	0.691866	0.160055	0	0	0	0	0	0.0863967	0	0	0	0	0	0	0	0	0
L000160	Nigerian	0.118679	0.118679	0	0.762642	0	0	0	0	0	0	0	0	0	0	0	0	0	0	0
L000177	Nigerian	0.0127635	0.421857	0	0.0462507	0	0	0	0	0	0.519128	0	0	0	0	0	0	0	0	0
L000178	Nigerian	0.0454859	0.0421089	0.341075	0.218884	0	0	0	0	0.190351	0.0362509	0	0	0	0.125844	0	0	0	0	0
L000182	Nigerian	0.0200479	0.0443033	0	0.322498	0	0	0	0	0.188681	0.13192	0	0	0	0	0	0	0	0.29255	0
L000185	Nigerian	0.027209	0.0858345	0.607106	0.0609631	0	0	0	0	0	0.218887	0	0	0	0	0	0	0	0	0
L000186	Nigerian	0.121251	0	0	0.56341	0	0	0	0	0	0	0	0	0	0.176949	0	0	0	0.138389	0
L000204	Nigerian	0.121185	0.281418	0	0.435817	0	0	0	0	0	0.16158	0	0	0	0	0	0	0	0	0
N009836	Nigerian	0.0375411	0.387463	0	0.104416	0	0	0	0	0	0.47058	0	0	0	0	0	0	0	0	0
N009902	Nigerian	0.029489	0.0659256	0.573259	0.164428	0	0	0	0	0	0.166898	0	0	0	0	0	0	0	0	0
N009905	Nigerian	0.0353368	0	0	0.398031	0	0	0	0	0.249223	0	0	0	0	0	0	0	0	0.317409	0
N009908	Nigerian	0.0264534	0.365956	0	0.0875157	0	0	0	0	0	0.520075	0	0	0	0	0	0	0	0	0
N009936	Nigerian	0.163527	0.200412	0	0.361722	0	0	0	0	0	0.110337	0	0	0	0.164002	0	0	0	0	0
N009946	Nigerian	0.169475	0.0879121	0	0.494261	0	0.0842491	0	0	0	0.021978	0	0	0	0.142125	0	0	0	0	0
N009973	Nigerian	0.0392099	0.0224269	0.40398	0.215654	0	0	0	0	0.172137	0.0448537	0	0	0	0	0	0	0.101738	0	0
N009974	Nigerian	0.0547594	0.213797	0	0.440535	0	0	0	0	0	0.290909	0	0	0	0	0	0	0	0	0
N010106	Nigerian	0.03079	0.192308	0.479162	0.0504872	0	0	0	0	0	0.247253	0	0	0	0	0	0	0	0	0
N010117	Nigerian	0.0231244	0.11674	0.262842	0.213945	0	0	0	0	0.162754	0.090203	0	0.0269491	0.103442	0	0	0	0	0	0
N010149	Nigerian	0.0291145	0.0607325	0.41771	0.182661	0	0	0	0	0.166435	0.0668521	0	0	0	0.0764951	0	0	0	0	0
N010274	Nigerian	0.158215	0	0	0.509782	0	0	0	0	0	0	0	0	0	0.196391	0	0	0	0.135613	0
N010282	Nigerian	0.0224964	0	0	0.414058	0	0	0	0	0.268298	0.0385652	0	0	0	0	0	0	0	0.256583	0
N010628	Nigerian	0.083229	0.251252	0	0.404255	0	0	0	0	0	0.261264	0	0	0	0	0	0	0	0	0
N010656	Nigerian	0.116549	0	0	0.610431	0	0	0	0	0	0	0.27302	0	0	0	0	0	0	0	0
N010678	Nigerian	0.0879574	0.123576	0.313787	0.326145	0	0	0	0	0	0.148534	0	0	0	0	0	0	0	0	0
N010721	Nigerian	0.109819	0.0621219	0.293392	0.33946	0	0	0	0	0	0.0521173	0	0	0	0.14309	0	0	0	0	0
N010755	Nigerian	0.0178989	0	0	0.413483	0	0	0	0	0.32172	0	0	0	0	0	0	0	0	0.246899	0
N010820	Nigerian	0.139408	0.0535377	0	0.616208	0	0	0	0	0	0.0453496	0	0	0	0.145497	0	0	0	0	0
N010822	Nigerian	0.0272265	0.0685036	0.403477	0.146629	0	0	0	0	0.208682	0.145481	0	0	0	0	0	0	0	0	0
N010828	Nigerian	0.0330648	0.10211	0.551899	0.109168	0	0	0	0	0	0.203759	0	0	0	0	0	0	0	0	0
N010829	Nigerian	0.0667866	0.336091	0	0.334173	0	0	0	0	0	0.26295	0	0	0	0	0	0	0	0	0
N010830	Nigerian	0.0907574	0.0537204	0.431431	0.275275	0	0	0	0	0	0.0463797	0	0	0	0.102436	0	0	0	0	0
N010835	Nigerian	0.238985	0.108812	0	0.522252	0	0	0	0	0	0.129951	0	0	0	0	0	0	0	0	0
N010842	Nigerian	0.103532	0.293126	0	0.30724	0	0	0	0	0	0.296101	0	0	0	0	0	0	0	0	0
N010851	Nigerian	0.116904	0.0288572	0	0.408919	0	0	0	0	0.24545	0.0409903	0	0	0	0	0	0	0	0.158879	0
N010852	Nigerian	0.198664	0.0272677	0	0.73734	0	0	0	0	0	0.0367279	0	0	0	0	0	0	0	0	0
N010858	Nigerian	0.0385949	0.0425237	0.499961	0.196287	0	0	0	0	0.130498	0.0921347	0	0	0	0	0	0	0	0	0
N010862	Nigerian	0.0320103	0.355113	0	0.329564	0	0	0	0	0	0.283312	0	0	0	0	0	0	0	0	0
N010867	Nigerian	0.021831	0.0410563	0	0.323944	0	0	0	0	0	0.183944	0	0	0	0	0	0	0	0.429225	0
N010868	Nigerian	0.0233687	0.0469843	0.444088	0.235086	0	0	0	0	0.160948	0.0895252	0	0	0	0	0	0	0	0	0
N010870	Nigerian	0.131544	0.0503803	0	0.350157	0	0	0	0	0.272304	0.106667	0	0	0	0.0889485	0	0	0	0	0
N010877	Nigerian	0.0596948	0.332056	0	0.301028	0	0	0	0	0	0.307221	0	0	0	0	0	0	0	0	0
N010891	Nigerian	0.219376	0.049837	0	0.496973	0	0	0	0	0	0.0535631	0	0	0	0.180252	0	0	0	0	0
N010909	Nigerian	0.19009	0.0990991	0	0.442042	0	0.113213	0	0	0	0.0336336	0	0	0	0.121922	0	0	0	0	0
N010911	Nigerian	0.0518523	0.13261	0	0.353764	0	0	0	0	0.339783	0.121992	0	0	0	0	0	0	0	0	0
N010912	Nigerian	0.0770648	0.19098	0.342225	0.210286	0	0	0	0	0	0.179444	0	0	0	0	0	0	0	0	0
N010914	Nigerian	0.14787	0.125605	0	0.493708	0	0	0	0	0	0.0476767	0	0	0	0.18514	0	0	0	0	0
N010917	Nigerian	0.0310804	0.0972866	0.315442	0.191515	0	0	0	0	0.151554	0.126098	0	0	0	0.0870252	0	0	0	0	0
N010926	Nigerian	0.0307841	0.116027	0.515461	0.123205	0	0	0	0	0	0.147363	0	0.0196715	0.0474876	0	0	0	0	0	0
N010929	Nigerian	0.207078	0.0650407	0	0.496413	0	0	0	0	0	0.0798661	0	0	0	0.151602	0	0	0	0	0
N010931	Nigerian	0.0182051	0.0822428	0	0.313732	0	0	0	0	0.261967	0.14407	0	0	0	0	0	0	0	0.179782	0
N010939	Nigerian	0.0481373	0.421515	0	0.123273	0	0	0	0	0	0.407074	0	0	0	0	0	0	0	0	0
N010940	Nigerian	0.0618893	0.192182	0	0.453458	0	0	0	0	0	0.145202	0	0	0	0.147269	0	0	0	0	0
N010942	Nigerian	0.0320662	0.0246035	0.502157	0.208722	0	0	0	0	0.178172	0.0542794	0	0	0	0	0	0	0	0	0
N010945	Nigerian	0.0536149	0.156106	0	0.338749	0	0	0	0	0	0.270512	0	0	0	0	0	0	0	0.181018	0
N010946	Nigerian	0.0766227	0.0783894	0.35345	0.207272	0	0	0	0	0	0.0515157	0	0	0	0.232751	0	0	0	0	0
N010952	Nigerian	0.129064	0.157882	0	0.410591	0	0	0	0	0	0.136453	0	0	0	0.16601	0	0	0	0	0
N010959	Nigerian	0.121514	0	0	0.692563	0	0	0	0	0	0	0	0	0	0	0	0	0	0.185923	0
N010964	Nigerian	0.0655661	0.337197	0	0.23475	0	0	0	0	0	0.362487	0	0	0	0	0	0	0	0	0
N010970	Nigerian	0.063742	0.218598	0	0.386577	0	0	0	0	0	0.331084	0	0	0	0	0	0	0	0	0
N010985	Nigerian	0.0283454	0.271589	0	0.0696001	0	0	0	0	0	0.630466	0	0	0	0	0	0	0	0	0
N011001	Nigerian	0.141423	0.145557	0	0.480071	0	0.0614113	0	0	0	0.0581636	0	0	0	0.113375	0	0	0	0	0
N011002	Nigerian	0.0426849	0.527782	0	0.197449	0	0	0	0	0	0.171235	0	0	0.0608487	0	0	0	0	0	0
N011003	Nigerian	0.0207953	0.120804	0	0.175985	0	0	0	0	0	0.0523988	0	0.176988	0.391417	0	0	0.0616107	0	0	0
N011005	Nigerian	0.02864	0.0474495	0.563201	0.191346	0	0	0	0	0	0.169363	0	0	0	0	0	0	0	0	0
N011006	Nigerian	0.161519	0.0609181	0.300086	0.19734	0	0	0	0	0	0.0740026	0	0	0	0.206135	0	0	0	0	0
N011012	Nigerian	0.106693	0.0671771	0.326747	0.296122	0	0	0	0	0	0.0303779	0	0	0	0.172882	0	0	0	0	0
N011013	Nigerian	0.118579	0.044614	0	0.569416	0	0	0	0	0	0.0821837	0	0	0	0	0	0	0	0.185207	0
N011017	Nigerian	0.155136	0.0563852	0	0.514173	0	0	0	0	0	0.0502895	0	0	0	0.224017	0	0	0	0	0
N011018	Nigerian	0.0691921	0.02184	0.388674	0.203131	0	0	0	0	0.277348	0.0398145	0	0	0	0	0	0	0	0	0
N011022	Nigerian	0.0208742	0.0549913	0.371809	0.179058	0	0	0	0	0	0.0665507	0	0	0	0.180237	0	0	0	0	0.12648
N011028	Nigerian	0.0137105	0.0491601	0	0.331522	0	0	0	0	0.319911	0.0836215	0	0	0	0	0	0	0	0.202075	0
N011037	Nigerian	0.0935973	0.05117	0.387246	0.330419	0	0	0	0	0	0.0465415	0	0	0	0.091026	0	0	0	0	0
N011038	Nigerian	0.0268015	0	0	0.338238	0	0	0	0	0	0	0.394971	0	0	0	0.23999	0	0	0	0
N011040	Nigerian	0.0207926	0.0651908	0	0.29501	0	0	0	0	0.250245	0.149217	0	0	0	0	0	0	0	0.219545	0
N011047	Nigerian	0.0862659	0.0461877	0.450147	0.201369	0	0	0	0	0	0.0254154	0	0	0	0.190616	0	0	0	0	0
N011049	Nigerian	0.103437	0.048945	0.335327	0.26811	0	0	0	0	0	0.0510115	0	0	0	0.193169	0	0	0	0	0
N011050	Nigerian	0.110947	0.0957895	0.358316	0.301474	0	0	0	0	0	0.133474	0	0	0	0	0	0	0	0	0
N011056	Nigerian	0.131523	0.0546819	0	0.595068	0	0	0	0	0	0.0518227	0	0	0	0.166905	0	0	0	0	0
N011070	Nigerian	0.200401	0.0694758	0	0.4462	0	0	0	0	0	0.055681	0	0	0	0.228242	0	0	0	0	0
N011072	Nigerian	0.107102	0.0744559	0	0.52606	0	0	0	0	0	0.0581329	0	0	0	0.23425	0	0	0	0	0
N011074	Nigerian	0.0313304	0.376351	0	0.116572	0	0	0	0	0	0.475746	0	0	0	0	0	0	0	0	0
N011076	Nigerian	0.0580982	0	0.50824	0.192435	0	0	0	0	0	0	0	0	0	0.241226	0	0	0	0	0
N011082	Nigerian	0.0437441	0.0269991	0.668956	0.152117	0	0	0	0	0	0.0667921	0	0	0.0413923	0	0	0	0	0	0
TCGA-A2-A04P	Black	0.0326501	0.0216294	0.517046	0.190957	0	0	0	0	0.167782	0.0699351	0	0	0	0	0	0	0	0	0
TCGA-A2-A04T	White	0.0484841	0.0363304	0.477784	0.190408	0	0	0	0	0.17747	0.0695243	0	0	0	0	0	0	0	0	0
TCGA-A2-A0D0	Black	0.0322581	0	0	0.427219	0	0	0	0	0.175153	0	0	0	0	0	0	0	0	0.365369	0
TCGA-A2-A0D1	White	0.165845	0.162642	0	0.567521	0	0	0	0	0	0.103992	0	0	0	0	0	0	0	0	0
TCGA-A2-A0D4	Black	0.0800101	0.0355881	0	0.522716	0	0	0	0	0	0.0588087	0	0	0	0.302877	0	0	0	0	0
TCGA-A2-A0EY	White	0.0515871	0.436041	0	0.190302	0	0	0	0	0	0.322069	0	0	0	0	0	0	0	0	0
TCGA-A2-A0YG	White	0.131022	0.0795727	0	0.58535	0	0	0	0	0	0.0503597	0	0	0	0.153695	0	0	0	0	0
TCGA-A2-A259	Black	0.186709	0.0436709	0	0.605063	0	0	0	0	0.164557	0	0	0	0	0	0	0	0	0	0
TCGA-A2-A25B	Black	0.0384195	0.0447924	0.431082	0.192553	0	0	0	0	0.148307	0.0398762	0	0	0	0.104971	0	0	0	0	0
TCGA-A2-A3KC	Black	0.124231	0	0	0.568676	0	0	0	0	0	0	0	0	0	0.307093	0	0	0	0	0
TCGA-A2-A3XX	Black	0.137438	0.031614	0	0.638602	0	0	0	0	0	0.0299501	0	0	0	0.162396	0	0	0	0	0
TCGA-A2-A3Y0	Black	0.0376484	0.0445989	0.670938	0.141906	0	0	0	0	0	0.104909	0	0	0	0	0	0	0	0	0
TCGA-A7-A0CE	White	0.031234	0.0280338	0	0.378008	0	0	0	0	0.253968	0.0586278	0	0	0	0	0	0	0	0.250128	0
TCGA-A7-A13D	Black	0.046553	0.0367591	0	0.425464	0	0	0	0	0.194989	0.0805139	0	0	0	0	0	0	0	0.215721	0
TCGA-A7-A26G	Black	0.0608956	0.0385985	0.519393	0.173693	0	0	0	0	0	0.0601461	0	0	0	0.147274	0	0	0	0	0
TCGA-A8-A075	White	0.0390481	0.157376	0.339337	0.177097	0	0	0	0	0.178806	0.108336	0	0	0	0	0	0	0	0	0
TCGA-A8-A07B	White	0.0941214	0.161259	0	0.519595	0	0	0	0	0	0.225024	0	0	0	0	0	0	0	0	0
TCGA-A8-A07I	White	0.194179	0.0784828	0	0.533158	0	0	0	0	0	0.0632156	0	0	0	0.130964	0	0	0	0	0
TCGA-A8-A08L	White	0.0165023	0.169196	0.280871	0.148426	0	0	0	0	0.196178	0.188828	0	0	0	0	0	0	0	0	0
TCGA-A8-A08S	White	0.157084	0.0541256	0	0.591051	0	0	0	0	0	0.0324753	0	0	0	0.165263	0	0	0	0	0
TCGA-A8-A092	White	0.0782765	0.290385	0	0.259906	0	0	0	0	0	0.371433	0	0	0	0	0	0	0	0	0
TCGA-A8-A09I	White	0.0922889	0.207764	0	0.384639	0	0	0	0	0	0.180764	0	0	0	0.134544	0	0	0	0	0
TCGA-A8-A09X	White	0.0902015	0.214286	0	0.393315	0	0	0	0	0	0.302198	0	0	0	0	0	0	0	0	0
TCGA-AC-A2BK	Black	0.0529138	0.0307692	0.26352	0.346154	0	0	0	0	0.269114	0.0375291	0	0	0	0	0	0	0	0	0
TCGA-AN-A04D	White	0.046964	0	0.569682	0.298875	0	0	0	0	0.0844796	0	0	0	0	0	0	0	0	0	0
TCGA-AN-A0AT	White	0.0292913	0.0305512	0	0.342782	0	0	0	0	0.269816	0.0732808	0	0	0	0	0	0	0	0.254278	0
TCGA-AN-A0G0	White	0.117665	0.0264518	0	0.616601	0	0	0	0	0	0.0322286	0.0668896	0	0	0.140164	0	0	0	0	0
TCGA-AN-A0XR	White	0.121805	0.0357143	0	0.58985	0	0	0	0	0	0	0	0	0	0.252632	0	0	0	0	0
TCGA-AO-A03N	White	0.0790151	0.317963	0	0.253162	0	0	0	0	0	0.34986	0	0	0	0	0	0	0	0	0
TCGA-AO-A0J4	Black	0.0412798	0.0665619	0.583917	0.113412	0	0	0	0	0	0.194829	0	0	0	0	0	0	0	0	0
TCGA-AO-A0J6	White	0.0425576	0.0655054	0.665797	0.118702	0	0	0	0	0	0.107437	0	0	0	0	0	0	0	0	0
TCGA-AO-A124	White	0.0138333	0.0120859	0	0.371023	0	0	0	0	0.26822	0.0375683	0	0	0	0.0746997	0	0	0	0.22257	0
TCGA-AO-A12H	Black	0.133894	0	0	0.866106	0	0	0	0	0	0	0	0	0	0	0	0	0	0	0
TCGA-AQ-A04J	White	0.0552704	0	0.444532	0.258981	0	0	0	0	0.241216	0	0	0	0	0	0	0	0	0	0
TCGA-AR-A0TX	White	0.0129169	0.39685	0	0.0453948	0	0	0	0	0	0.544838	0	0	0	0	0	0	0	0	0
TCGA-AR-A1AY	White	0.14067	0.0467168	0	0.510511	0	0	0	0	0.137555	0.0415261	0	0	0	0	0	0	0	0.123021	0
TCGA-AR-A24Z	White	0.105533	0.0499144	0	0.603252	0	0	0	0	0	0.0208214	0	0	0	0.220479	0	0	0	0	0
TCGA-AR-A256	White	0.0242739	0.0545118	0.54649	0.164848	0	0	0	0	0.10789	0.101986	0	0	0	0	0	0	0	0	0
TCGA-AR-A2LK	White	0.210135	0.118243	0	0.492905	0	0	0	0	0.148986	0.0297297	0	0	0	0	0	0	0	0	0
TCGA-B6-A0I1	Black	0.113574	0.0353545	0.293277	0.375893	0	0	0	0	0	0.0798681	0	0	0	0.102033	0	0	0	0	0
TCGA-B6-A0RT	White	0.0219502	0.053187	0	0.437949	0	0	0	0	0.185521	0.114394	0	0	0	0	0	0	0	0.186999	0
TCGA-B6-A0WX	Black	0.137219	0	0.305422	0.378089	0	0	0	0	0	0	0	0	0	0.17927	0	0	0	0	0
TCGA-B6-A0X5	Black	0.0769777	0.0556608	0	0.443155	0	0	0	0	0	0.0473709	0	0	0	0.376836	0	0	0	0	0
TCGA-BH-A0AV	Black	0.0344528	0.040967	0	0.35553	0	0	0	0	0.251737	0.0864215	0	0	0	0	0	0	0	0.230892	0
TCGA-BH-A0B3	White	0.10581	0.0420406	0	0.605574	0	0	0	0	0.174776	0.0717997	0	0	0	0	0	0	0	0	0
TCGA-BH-A0BW	Black	0.0385714	0.0382653	0.303673	0.227959	0	0	0	0	0.179286	0.0652041	0	0	0	0.147041	0	0	0	0	0
TCGA-BH-A0DG	Black	0.0990991	0.162613	0	0.477477	0	0	0	0	0	0.101351	0	0	0	0.159459	0	0	0	0	0
TCGA-BH-A0DT	White	0.203604	0	0	0.561261	0	0	0	0	0.235135	0	0	0	0	0	0	0	0	0	0
TCGA-BH-A0E0	White	0.0946463	0	0	0.354685	0.0522626	0	0	0	0.217336	0	0	0.0289994	0.0905035	0	0	0	0	0.161568	0
TCGA-BH-A0EA	White	0.121951	0.0517549	0	0.69423	0	0	0	0	0	0	0	0	0	0.132064	0	0	0	0	0
TCGA-BH-A0H0	White	0.165261	0.0689826	0	0.505707	0	0.0898263	0	0	0.140943	0.0292804	0	0	0	0	0	0	0	0	0
TCGA-BH-A0H6	White	0.25116	0	0	0.74884	0	0	0	0	0	0	0	0	0	0	0	0	0	0	0
TCGA-BH-A0WA	White	0.0487078	0.0416075	0.352315	0.258165	0	0	0	0	0.229906	0.0692985	0	0	0	0	0	0	0	0	0
TCGA-BH-A18R	White	0.0909348	0.0498584	0.313314	0.361473	0	0	0	0	0	0.0507082	0	0	0	0.133711	0	0	0	0	0
TCGA-BH-A18U	White	0.0786196	0.260076	0	0.436516	0	0	0	0	0	0.224788	0	0	0	0	0	0	0	0	0
TCGA-BH-A1FC	Black	0.0746588	0.0945077	0	0.429909	0	0	0	0	0	0.182249	0	0	0	0	0	0	0	0.218676	0
TCGA-D8-A27H	White	0.0375023	0.0691307	0.618742	0.0985903	0	0	0	0	0	0.176035	0	0	0	0	0	0	0	0	0
TCGA-E2-A109	White	0.0637446	0.0302592	0	0.392368	0	0	0	0	0.465235	0.0483925	0	0	0	0	0	0	0	0	0
TCGA-E2-A14P	White	0.0954064	0.19258	0	0.446113	0	0	0	0	0	0.126451	0	0	0	0.13945	0	0	0	0	0
TCGA-E2-A14X	Black	0.169046	0.0493186	0	0.520441	0	0	0	0	0.192083	0.069111	0	0	0	0	0	0	0	0	0
TCGA-E2-A152	White	0.0410185	0.319712	0	0.123055	0	0	0	0	0	0.516214	0	0	0	0	0	0	0	0	0
TCGA-E2-A156	White	0.155366	0.0448478	0	0.653497	0	0	0	0	0.146289	0	0	0	0	0	0	0	0	0	0
TCGA-E2-A15E	White	0.11569	0.0298677	0	0.52741	0	0	0	0	0.16862	0.0487713	0	0	0	0.109641	0	0	0	0	0
TCGA-E2-A15H	White	0.195189	0	0.373428	0.431383	0	0	0	0	0	0	0	0	0	0	0	0	0	0	0
TCGA-E2-A1LG	Black	0.0194433	0.306337	0	0.100084	0	0	0	0	0	0.574136	0	0	0	0	0	0	0	0	0
TCGA-E2-A1LK	Black	0.28536	0	0	0.602428	0	0	0	0	0	0	0	0	0	0.112212	0	0	0	0	0
TCGA-E2-A1LL	Black	0.0457151	0.0396962	0	0.392949	0	0	0	0	0.27859	0.0467183	0	0.0672112	0.12912	0	0	0	0	0	0
TCGA-E9-A1NH	White	0.122642	0.0395328	0	0.667565	0	0	0	0	0	0	0	0	0	0.170261	0	0	0	0	0
TCGA-EW-A1P8	White	0.116548	0.036032	0	0.509342	0	0	0	0	0.156584	0.0707295	0	0	0	0	0	0	0	0.110765	0
TCGA-EW-A1PB	Black	0.0166182	0.207243	0.393644	0.0623182	0	0	0	0	0	0.320177	0	0	0	0	0	0	0	0	0
TCGA-EW-A1PC	Black	0.0295612	0.120785	0	0.233205	0	0	0	0	0.148288	0.057502	0	0.106201	0.217921	0	0	0.0865376	0	0	0
TCGA-EW-A1PH	White	0.0865113	0.0529661	0	0.598694	0	0	0	0	0	0.100459	0	0	0	0	0	0	0	0.16137	0
TCGA-EW-A3U0	Black	0.0262881	0.0210305	0.418156	0.174027	0	0	0	0	0.321182	0.0393153	0	0	0	0	0	0	0	0	0
TCGA-GI-A2C9	Black	0.0378292	0.0250801	0.428522	0.221471	0	0	0	0	0.245297	0.0418002	0	0	0	0	0	0	0	0	0
TCGA-GM-A2DF	Black	0.117246	0.0440447	0.44665	0.272333	0	0	0	0	0	0.119727	0	0	0	0	0	0	0	0	0
TCGA-GM-A3XL	Black	0.0345779	0.0895206	0.529805	0.172783	0	0	0	0	0	0.173314	0	0	0	0	0	0	0	0	0

## Sheet: Fig3_INDEL
Samples	Group	ID1	ID2	ID3	ID4	ID5	ID6	ID7	ID8	ID9	ID10	ID16	INDEL-B
L000006	Nigerian	0	0	0.0896785	0.143824	0.138748	0	0	0.130288	0	0	0	0.497462
L000009	Nigerian	0.0762332	0	0	0	0.0784753	0	0	0.116592	0	0	0	0.7287
L000011	Nigerian	0.136164	0	0	0.0878477	0.11713	0	0	0.11713	0	0.10981	0	0.431918
L000013	Nigerian	0.0727273	0	0	0	0.0924242	0	0	0.101515	0	0	0	0.733333
L000015	Nigerian	0.195352	0.112564	0.149601	0	0.153958	0.08061	0	0.10167	0	0	0	0.206245
L000017	Nigerian	0	0.169312	0	0.0899471	0.14418	0	0	0	0.138889	0	0	0.457672
L000020	Nigerian	0.256757	0	0.116216	0	0.151351	0	0	0.102703	0	0	0	0.372973
L000024	Nigerian	0.0903955	0	0.0527307	0	0	0.286252	0	0.164783	0	0	0	0.405838
L000060	Nigerian	0.0851419	0	0	0.0751252	0	0	0	0.110184	0	0.108514	0	0.621035
L000063	Nigerian	0	0	0	0	0.0935614	0	0	0.0855131	0	0	0	0.820926
L000068	Nigerian	0.145257	0.0543478	0.0800395	0.112648	0.11166	0.0563241	0	0.108696	0	0	0	0.331028
L000077	Nigerian	0	0	0	0	0.0622093	0.298837	0	0.293605	0	0	0	0.345349
L000083	Nigerian	0.0350993	0	0.0523179	0	0	0.543709	0	0.153642	0	0	0	0.215232
L000101	Nigerian	0.0808179	0	0	0	0.126582	0	0	0	0	0.0798442	0	0.712756
L000153	Nigerian	0	0	0	0	0	0.359433	0	0.302713	0.0598027	0	0	0.278052
L000160	Nigerian	0	0	0	0	0.106122	0.0653061	0	0.0714286	0	0.108163	0	0.64898
L000177	Nigerian	0.138129	0.0546763	0	0	0	0	0	0.0805755	0.171223	0	0.0402878	0.515108
L000178	Nigerian	0.0926291	0.0512416	0	0	0	0.616476	0	0.13717	0	0	0	0.102483
L000182	Nigerian	0	0	0	0	0	0.485391	0	0.401908	0	0	0	0.112701
L000185	Nigerian	0	0	0.0739645	0	0	0.232742	0	0.134122	0.143984	0	0	0.415187
L000186	Nigerian	0.0802469	0	0	0	0.1893	0	0	0.100823	0	0	0	0.62963
L000204	Nigerian	0.0879121	0	0	0	0.236264	0	0	0	0	0	0.131868	0.543956
N009836	Nigerian	0.106767	0.0390977	0	0.105263	0	0	0	0.0857143	0.267669	0	0.0481203	0.347368
N009902	Nigerian	0	0	0	0	0	0.330743	0	0.504318	0	0	0	0.16494
N009905	Nigerian	0	0	0	0	0	0.438287	0	0.306465	0.0898405	0	0	0.165407
N009908	Nigerian	0.20329	0.119859	0	0.117509	0	0	0	0	0.296122	0	0.052879	0.210341
N009936	Nigerian	0.137615	0	0	0	0.348624	0	0	0.151376	0	0	0	0.362385
N009946	Nigerian	0.134851	0	0.127846	0.136602	0.162872	0	0	0.10683	0	0	0	0.330998
N009973	Nigerian	0.0516333	0	0	0	0	0.393045	0	0.374078	0	0	0	0.181243
N009974	Nigerian	0.167939	0	0	0	0.136132	0.100509	0	0	0.139949	0.0763359	0	0.379135
N010106	Nigerian	0.0279126	0	0	0	0.109223	0.567961	0	0.117718	0	0	0	0.177184
N010117	Nigerian	0.050447	0.0338442	0	0	0.180077	0.451469	0	0.169221	0	0	0	0.114943
N010149	Nigerian	0	0	0	0	0.117385	0.667657	0	0.10005	0	0	0	0.114908
N010274	Nigerian	0.146809	0.123404	0	0	0	0.117021	0	0	0.16383	0	0.0723404	0.376596
N010282	Nigerian	0	0	0	0	0	0.368421	0	0.256335	0.124756	0	0	0.250487
N010628	Nigerian	0.0863874	0	0	0	0.232984	0	0	0.120419	0	0	0	0.560209
N010656	Nigerian	0.219585	0.155786	0.0771513	0	0.158754	0	0	0.0979228	0	0	0	0.290801
N010678	Nigerian	0.0477099	0	0	0	0	0.122137	0	0.120229	0.251908	0	0	0.458015
N010721	Nigerian	0.110204	0	0	0	0.291837	0.144898	0	0	0	0	0	0.453061
N010755	Nigerian	0.0577056	0.0456116	0	0	0	0.535936	0	0.125777	0.143055	0	0	0.0919143
N010820	Nigerian	0.10793	0	0	0.110132	0.218062	0.101322	0	0.123348	0	0	0	0.339207
N010822	Nigerian	0.0326584	0.0313521	0	0	0	0.380144	0	0.250163	0.186806	0	0	0.118877
N010828	Nigerian	0	0	0	0	0	0.40433	0	0.290503	0.0740223	0	0	0.231145
N010829	Nigerian	0.19965	0.0455342	0	0.113835	0	0	0	0.120841	0.126095	0	0	0.394046
N010830	Nigerian	0.100642	0	0	0	0.130621	0.11349	0	0	0	0	0	0.655246
N010835	Nigerian	0.058745	0.0387183	0	0.141522	0	0.150868	0	0.0934579	0.154873	0	0	0.361816
N010842	Nigerian	0.0784077	0.0916767	0	0.129071	0.107358	0	0	0.119421	0.218335	0	0	0.25573
N010851	Nigerian	0.0486618	0.0778589	0	0.119221	0.0997567	0.0729927	0	0.0729927	0.192214	0	0	0.316302
N010852	Nigerian	0.0526882	0	0	0	0.109677	0	0	0.105376	0	0	0	0.732258
N010858	Nigerian	0.0761052	0	0	0	0	0.581981	0	0.19418	0	0	0	0.147734
N010862	Nigerian	0.0742358	0	0.209607	0	0.161572	0.187773	0	0.10917	0	0	0	0.257642
N010867	Nigerian	0	0	0	0	0	0.770671	0	0.142486	0	0	0	0.0868435
N010868	Nigerian	0	0	0	0	0.162384	0.568345	0	0.113566	0	0	0	0.155704
N010870	Nigerian	0.191063	0.0755008	0	0	0.115562	0	0	0.106317	0.204931	0	0.0446841	0.261941
N010877	Nigerian	0.191977	0.0429799	0	0.0931232	0	0	0	0.121777	0.191977	0	0.0744986	0.283668
N010891	Nigerian	0	0	0	0	0.114961	0	0	0.0850394	0	0	0	0.8
N010909	Nigerian	0	0	0	0	0.094686	0	0	0	0	0.140097	0	0.765217
N010911	Nigerian	0.126647	0.056369	0	0.0739385	0.0446559	0.0841874	0	0.0783309	0.224012	0.0505124	0	0.261347
N010912	Nigerian	0.112392	0.0403458	0	0	0.0662824	0.0576369	0	0.121037	0.118156	0	0	0.48415
N010914	Nigerian	0.149929	0.0480905	0	0	0.123055	0	0	0.0763791	0	0	0	0.602546
N010917	Nigerian	0	0	0	0	0	0.228507	0	0.422323	0	0	0	0.34917
N010926	Nigerian	0	0.0298429	0	0	0	0.564398	0	0.180628	0	0	0	0.225131
N010929	Nigerian	0	0	0	0	0.114458	0	0	0	0	0.123494	0	0.762048
N010931	Nigerian	0	0	0	0	0.0698324	0.586592	0	0.123703	0	0	0	0.219872
N010939	Nigerian	0	0	0.0945347	0	0	0	0	0	0	0.211226	0	0.694239
N010940	Nigerian	0.138268	0.10824	0.0858939	0.0761173	0.12081	0.0523743	0	0.0677374	0	0	0	0.350559
N010942	Nigerian	0.0502793	0	0	0	0	0.477818	0	0.189616	0.0762406	0	0	0.206047
N010945	Nigerian	0.0650943	0.0377358	0	0	0	0	0	0.0877358	0.136792	0	0.0415094	0.631132
N010946	Nigerian	0.13785	0.084891	0.0732087	0	0.161215	0.0833333	0	0	0	0	0	0.459502
N010952	Nigerian	0.114977	0.0438729	0	0	0.119516	0	0	0.108926	0	0.12708	0	0.485628
N010959	Nigerian	0.0422857	0	0	0	0.0754286	0	0	0.0948571	0	0.0937143	0	0.693714
N010964	Nigerian	0.0446686	0	0	0	0.0907781	0.0720461	0	0.131124	0.105187	0	0	0.556196
N010970	Nigerian	0.0447761	0	0	0	0.0885572	0	0	0	0	0	0	0.866667
N010985	Nigerian	0.118841	0	0.137681	0	0.123188	0	0	0	0	0	0	0.62029
N011001	Nigerian	0.0429594	0	0	0	0.167064	0	0	0.101432	0	0	0	0.688544
N011002	Nigerian	0.138095	0	0	0	0.179365	0	0	0.12619	0	0.0904762	0	0.465873
N011003	Nigerian	0.0735294	0	0	0	0.190196	0	0	0.0990196	0	0.0931373	0	0.544118
N011005	Nigerian	0	0	0	0	0	0.391156	0	0.363946	0	0	0	0.244898
N011006	Nigerian	0.0945736	0	0	0	0.131783	0	0	0.105426	0	0.0945736	0	0.573643
N011012	Nigerian	0.108247	0	0	0	0.189433	0.0863402	0	0.108247	0	0	0	0.507732
N011013	Nigerian	0	0	0	0	0.150167	0	0	0.0967742	0	0	0	0.753059
N011017	Nigerian	0.0865385	0	0	0.0903846	0.161538	0	0	0.117308	0	0	0	0.544231
N011018	Nigerian	0.027195	0.043512	0	0	0.0854701	0.222999	0	0	0.13209	0	0	0.488733
N011022	Nigerian	0.064969	0	0	0.644466	0.13157	0	0	0	0	0	0	0.158994
N011028	Nigerian	0	0	0	0	0	0.327273	0	0.292208	0	0	0	0.380519
N011037	Nigerian	0.0893434	0	0	0	0.179763	0	0	0	0	0	0	0.730893
N011038	Nigerian	0.154166	0.53513	0	0	0.0907704	0	0.107128	0	0	0	0	0.112806
N011040	Nigerian	0	0	0	0	0	0.317539	0	0.301746	0	0	0	0.380715
N011047	Nigerian	0.0602285	0	0	0	0.182762	0.123572	0	0.0685358	0	0	0	0.564901
N011049	Nigerian	0.0618182	0.0381818	0.0881818	0	0.137273	0.11	0	0	0	0	0	0.564545
N011050	Nigerian	0	0	0.0649351	0	0.0532468	0	0	0.0974026	0	0.148052	0	0.636364
N011056	Nigerian	0.105611	0	0.0759076	0	0.0792079	0.0825083	0	0	0	0	0	0.656766
N011070	Nigerian	0.0878505	0.071028	0	0	0.0766355	0	0	0.064486	0	0	0	0.7
N011072	Nigerian	0.042524	0	0	0	0.0987654	0	0	0.105624	0	0	0.0384088	0.714678
N011074	Nigerian	0.0607083	0	0	0	0.0809444	0	0	0	0	0.131535	0	0.726813
N011076	Nigerian	0.142007	0.0952381	0	0	0.118197	0.117347	0	0.0705782	0.182823	0	0	0.27381
N011082	Nigerian	0	0	0	0	0	0.307449	0	0.37833	0	0	0	0.314221
TCGA-A2-A04P	Black	0	0	0	0	0	0.563183	0	0.436817	0	0	0	0
TCGA-A2-A04T	White	0	0	0	0	0	0.442875	0	0.557125	0	0	0	0
TCGA-A2-A0D0	Black	0	0	0	0	0.216216	0.457958	0	0.198198	0	0	0	0.127628
TCGA-A2-A0D1	White	0.0864662	0	0	0.169173	0.150376	0	0	0.161654	0.176692	0	0.116541	0.139098
TCGA-A2-A0D4	Black	0.190909	0.0727273	0	0	0.304545	0.113636	0.0636364	0	0	0	0	0.254545
TCGA-A2-A0EY	White	0.161111	0.12037	0	0.177778	0	0.0907407	0	0.164815	0.192593	0.0925926	0	0
TCGA-A2-A0YG	White	0.152905	0	0	0.220183	0.134557	0	0	0.24159	0.159021	0.0917431	0	0
TCGA-A2-A259	Black	0.0641026	0	0	0	0.410256	0	0	0.205128	0	0	0	0.320513
TCGA-A2-A25B	Black	0.125984	0	0	0	0.174541	0.295276	0	0.233596	0	0	0	0.170604
TCGA-A2-A3KC	Black	0.284133	0	0.154982	0.107011	0.210332	0	0	0	0	0	0	0.243542
TCGA-A2-A3XX	Black	0.0843882	0.0421941	0.198312	0	0.35443	0.109705	0	0	0	0	0	0.21097
TCGA-A2-A3Y0	Black	0	0	0	0	0.133797	0.69331	0	0.172893	0	0	0	0
TCGA-A7-A0CE	White	0	0	0	0	0.0654206	0.73676	0	0.197819	0	0	0	0
TCGA-A7-A13D	Black	0.0711921	0.0546358	0.110927	0.129139	0.119205	0.283113	0	0.0960265	0	0	0	0.135762
TCGA-A7-A26G	Black	0.0916335	0	0	0	0.258964	0.139442	0	0.0836653	0.143426	0	0	0.282869
TCGA-A8-A075	White	0.0330435	0	0.0765217	0	0.0869565	0.528696	0	0.274783	0	0	0	0
TCGA-A8-A07B	White	0.161392	0	0	0	0.221519	0	0	0.177215	0.151899	0.0822785	0.085443	0.120253
TCGA-A8-A07I	White	0.21519	0	0.135021	0.101266	0.236287	0	0	0.092827	0	0.130802	0	0.0886076
TCGA-A8-A08L	White	0.0324215	0	0	0	0	0.645897	0	0.160081	0.0962513	0.0653495	0	0
TCGA-A8-A08S	White	0.276398	0.068323	0.130435	0	0.236025	0	0	0.186335	0	0.102484	0	0
TCGA-A8-A092	White	0.18	0.133333	0	0.0966667	0.0666667	0	0	0.143333	0.183333	0	0.0766667	0.12
TCGA-A8-A09I	White	0.269414	0.118859	0	0.0855784	0.202853	0.144216	0	0.114105	0	0	0.0649762	0
TCGA-A8-A09X	White	0.211921	0	0.211921	0	0.304636	0.139073	0	0	0.13245	0	0	0
TCGA-AC-A2BK	Black	0.159864	0.085034	0	0.0816327	0	0.122449	0	0.0833333	0.27381	0	0.037415	0.156463
TCGA-AN-A04D	White	0.0320675	0	0	0	0.12827	0.632068	0	0.104641	0	0.102954	0	0
TCGA-AN-A0AT	White	0	0	0	0	0	0.490515	0	0.509485	0	0	0	0
TCGA-AN-A0G0	White	0.362776	0.0473186	0	0	0.236593	0	0	0.116719	0	0.0851735	0.0536278	0.0977918
TCGA-AN-A0XR	White	0.183673	0.0816327	0	0.138776	0.253061	0.118367	0	0	0	0	0.0938776	0.130612
TCGA-AO-A03N	White	0.133621	0.133621	0	0.181034	0	0	0	0.168103	0.271552	0.112069	0	0
TCGA-AO-A0J4	Black	0	0	0	0	0.154286	0.428571	0	0.322857	0	0	0	0.0942857
TCGA-AO-A0J6	White	0	0	0	0	0.0762712	0.720339	0	0.20339	0	0	0	0
TCGA-AO-A124	White	0.0371951	0	0	0	0	0.621951	0	0.340854	0	0	0	0
TCGA-AO-A12H	Black	0.151685	0	0	0	0	0.202247	0	0.106742	0.140449	0.123596	0.0786517	0.196629
TCGA-AQ-A04J	White	0	0	0	0	0.142539	0.327394	0	0.438753	0	0	0	0.091314
TCGA-AR-A0TX	White	0.0780669	0	0	0	0	0	0	0.249071	0.672862	0	0	0
TCGA-AR-A1AY	White	0.133333	0.0735632	0.147126	0.216092	0.121839	0.114943	0	0.0988506	0	0.0942529	0	0
TCGA-AR-A24Z	White	0.167979	0	0.139108	0.115486	0.309711	0.0918635	0	0.104987	0	0.0708661	0	0
TCGA-AR-A256	White	0.0435274	0	0	0	0	0.778971	0	0.177501	0	0	0	0
TCGA-AR-A2LK	White	0.174497	0	0.114094	0	0.402685	0.0604027	0	0.114094	0	0	0	0.134228
TCGA-B6-A0I1	Black	0.238447	0.0573013	0.110906	0.138632	0.157116	0	0	0.0998152	0	0	0	0.197782
TCGA-B6-A0RT	White	0	0	0	0	0.204082	0.353741	0	0.197279	0	0	0	0.244898
TCGA-B6-A0WX	Black	0.189189	0	0	0	0.288288	0	0	0.207207	0	0.126126	0	0.189189
TCGA-B6-A0X5	Black	0.155303	0	0.106061	0.125	0.151515	0	0	0.174242	0	0.17803	0	0.109848
TCGA-BH-A0AV	Black	0	0	0	0	0.125501	0.291055	0	0.489987	0	0	0	0.0934579
TCGA-BH-A0B3	White	0	0	0	0	0.199187	0.162602	0	0.638211	0	0	0	0
TCGA-BH-A0BW	Black	0.109617	0	0	0	0.164426	0.525336	0	0.0692865	0	0	0	0.131334
TCGA-BH-A0DG	Black	0.19186	0	0	0	0	0	0	0.174419	0.27907	0.110465	0	0.244186
TCGA-BH-A0DT	White	0.138298	0	0	0.223404	0.265957	0.159574	0	0	0	0.12766	0.0851064	0
TCGA-BH-A0E0	White	0.164773	0	0	0.159091	0	0	0	0.221591	0.221591	0.0909091	0	0.142045
TCGA-BH-A0EA	White	0.116667	0	0	0	0.35	0.1	0	0	0.2	0	0.0666667	0.166667
TCGA-BH-A0H0	White	0.147239	0.0429448	0.159509	0	0.337423	0	0	0.147239	0	0	0	0.165644
TCGA-BH-A0H6	White	0.107955	0	0.102273	0	0.454545	0	0	0.193182	0	0.142045	0	0
TCGA-BH-A0WA	White	0	0	0	0	0.270677	0.380952	0	0.348371	0	0	0	0
TCGA-BH-A18R	White	0.212	0.06	0.116	0	0.112	0.068	0	0.076	0.124	0.16	0.072	0
TCGA-BH-A18U	White	0.114458	0.0512048	0	0.105422	0.177711	0.11747	0	0.129518	0.243976	0.060241	0	0
TCGA-BH-A1FC	Black	0.0687023	0	0.0916031	0	0.328244	0	0	0.240458	0	0.0992366	0	0.171756
TCGA-D8-A27H	White	0	0	0	0	0.120081	0.524723	0	0.355197	0	0	0	0
TCGA-E2-A109	White	0.0695971	0.0989011	0	0.117216	0.117216	0.0934066	0	0.108059	0.300366	0.0952381	0	0
TCGA-E2-A14P	White	0.149901	0.153846	0.126233	0.167653	0.177515	0.128205	0	0.0966469	0	0	0	0
TCGA-E2-A14X	Black	0.142222	0	0.0977778	0	0.36	0	0	0.137778	0	0	0	0.262222
TCGA-E2-A152	White	0.116162	0.0656566	0.126263	0.0909091	0.0808081	0.0757576	0	0.0656566	0.166667	0.126263	0	0.0858586
TCGA-E2-A156	White	0.15894	0	0.218543	0	0.238411	0	0	0.152318	0	0	0	0.231788
TCGA-E2-A15E	White	0.146341	0.121951	0.186992	0	0.300813	0	0	0.113821	0	0	0	0.130081
TCGA-E2-A15H	White	0.166667	0	0	0.137255	0.27451	0	0	0.245098	0	0.0882353	0.0882353	0
TCGA-E2-A1LG	Black	0.106122	0	0	0	0.114286	0.17551	0	0.0897959	0.204082	0	0	0.310204
TCGA-E2-A1LK	Black	0.103371	0.0606742	0	0.242697	0	0	0	0.164045	0.161798	0.0696629	0.0696629	0.12809
TCGA-E2-A1LL	Black	0.105	0.06	0	0	0.245	0.1525	0	0	0.1425	0	0	0.295
TCGA-E9-A1NH	White	0.148387	0.0451613	0.116129	0.0967742	0.212903	0.122581	0	0	0	0.16129	0.0967742	0
TCGA-EW-A1P8	White	0.257384	0.0421941	0	0	0.333333	0	0	0.109705	0	0.0886076	0	0.168776
TCGA-EW-A1PB	Black	0	0	0	0	0	0.505481	0	0.427527	0	0	0	0.0669915
TCGA-EW-A1PC	Black	0.217527	0.159624	0.0782473	0	0.303599	0.106416	0	0	0	0	0	0.134585
TCGA-EW-A1PH	White	0.0708661	0.0944882	0.160105	0.107612	0.209974	0.112861	0	0.133858	0	0	0	0.110236
TCGA-EW-A3U0	Black	0	0	0	0	0	0.436879	0	0.498582	0.064539	0	0	0
TCGA-GI-A2C9	Black	0	0	0	0	0	0.482325	0	0.517675	0	0	0	0
TCGA-GM-A2DF	Black	0.0769231	0	0	0.120879	0.203297	0.197802	0	0.10989	0	0	0	0.291209
TCGA-GM-A3XL	Black	0	0	0	0	0	0.518519	0	0.481481	0	0	0	0

## Sheet: Fig4_CHORD
Samples	RACE_geno	Subtype	Mutation	CHORD.HRD.Score	CHORD.HR.Status	CHORD.HRD.Type	SBS3	ID6	ID8	S1	S2	S3	S4	S5	S6	S7
L000006	Nigerian	HR-/HER2-	None	0.03	Proficient		0.314725	0	0.130288	0.559836	0.0085983	0.00415831	0.388557	0.0325608	0.00566834	0.000621778
L000009	Nigerian	HR-/HER2-	None	0	Proficient		0	0	0.116592	0.502662	0.0237403	3.04e-14	0.34454	0.0462444	3.04e-14	0.082813
L000011	Nigerian	HER2+	None	0	Proficient		0	0	0.11713	0.204172	0.0735643	0.00258874	0.220151	0.060383	0.00399694	0.435144
L000013	Nigerian	HER2+	None	0	Proficient		0	0	0.101515	2.38e-14	0.1995	0.0406319	0.0217383	0.360904	0.0873172	0.289909
L000015	Nigerian	HER2+	None	0	Proficient		0	0.08061	0.10167	0.020169	0.251423	0.0401678	0.068113	0.0867846	0.303789	0.229554
L000017	Nigerian	HR-/HER2-	None	0	Proficient		0.586122	0	0	0.347274	0.0230044	9.69e-15	0.358134	0.134249	0.0382081	0.0991313
L000020	Nigerian	HER2+	None	0	Proficient		0	0	0.102703	0.298795	0.0234326	0.00976452	0.444961	0.0522555	0.0734925	0.0972986
L000024	Nigerian	HER2+	None	0.72	Deficient	BRCA1	0	0.286252	0.164783	0.0046864	0.354566	0.064921	0.0335423	0.424643	0.0948628	0.0227787
L000060	Nigerian	HER2+	None	0	Proficient		0	0	0.110184	0.0878933	0.0484166	0.031108	0.163712	0.066811	0.0199307	0.582128
L000063	Nigerian	HR-/HER2-	None	0	Proficient		0	0	0.0855131	7.46e-14	0.0313559	0.0907675	7.46e-14	0.045807	0.0249295	0.80714
L000068	Nigerian	HR-/HER2-	None	0	Proficient		0.279124	0.0563241	0.108696	0.549099	0.0313899	0.00532832	0.289537	0.0155815	0.0362127	0.0728517
L000077	Nigerian	HER2+	BRCA1	0.916	Deficient	BRCA1	0.517273	0.298837	0.293605	0.119487	0.127081	0.272412	0.0416041	0.0559375	0.0207272	0.362752
L000083	Nigerian	HR-/HER2-	BRCA2	0.784	Deficient	BRCA2	0.515774	0.543709	0.153642	0.0477013	0.709502	0.0202948	0.0375389	0.0051973	0.00547984	0.174286
L000101	Nigerian	HER2+	None	0	Proficient		0	0	0	0.221965	0.0318101	0.0104449	0.546504	1.68e-14	0.00788919	0.181387
L000153	Nigerian	HER2+	BRCA1	0.922	Deficient	BRCA1	0.691866	0.359433	0.302713	0.0237065	0.198755	0.448243	7.71e-15	0.136654	0.0179524	0.17469
L000160	Nigerian	HR-/HER2-	None	0.01	Proficient		0	0.0653061	0.0714286	0.249883	0.133584	0.0877121	0.0126942	0.0411088	9.59e-14	0.475018
L000177	Nigerian	HR-/HER2-	None	0	Proficient		0	0	0.0805755	0.199501	0.148787	0.0395459	0.525745	0.0457007	0.00371052	0.0370107
L000178	Nigerian	HER2+	PALB2	0.85	Deficient	BRCA2	0.341075	0.616476	0.13717	0.037075	0.3949	0.0230213	1.76e-14	0.0301527	0.0550053	0.459846
L000182	Nigerian	HR-/HER2-	None	0.936	Deficient	BRCA1	0	0.485391	0.401908	0.0236909	0.0977679	0.634583	5.75e-15	0.153118	0.0142987	0.0765417
L000185	Nigerian	HR-/HER2-	None	0.74	Deficient	BRCA1	0.607106	0.232742	0.134122	2.72e-14	0.220988	0.209401	2.72e-14	0.15187	0.0313977	0.386344
L000186	Nigerian	HR-/HER2-	None	0	Proficient		0	0	0.100823	0.0865381	0.156905	0.0199518	0.025498	0.0191538	0.0277487	0.664205
L000204	Nigerian	HER2+	None	0.002	Proficient		0	0	0	0.032714	0.021164	1.78e-14	0.0805361	1.78e-14	0.571793	0.293793
N009836	Nigerian	HER2+	None	0	Proficient		0	0	0.0857143	0.504884	0.0453062	0.0138459	0.208041	0.0336165	0.0209176	0.173389
N009902	Nigerian	HR+/HER2-	BRCA1	0.91	Deficient	BRCA1	0.573259	0.330743	0.504318	0.00495827	0.00578968	0.913992	5.77e-15	0.0228534	0.00536288	0.0470442
N009905	Nigerian	HR-/HER2-	None	0.898	Deficient	BRCA1	0	0.438287	0.306465	0.200487	0.120662	0.276228	0.0929292	0.102914	0.0110219	0.195757
N009908	Nigerian	HER2+	None	0	Proficient		0	0	0	0.553005	0.0424234	0.00743235	0.309612	0.0084501	0.0166162	0.0624608
N009936	Nigerian	HER2+	None	0	Proficient		0	0	0.151376	0.455433	0.0417717	0.00669265	0.368128	0.0385621	0.0209571	0.0684554
N009946	Nigerian	HER2+	None	0	Proficient		0	0	0.10683	0.00488848	0.00273173	0.0010594	2.75e-15	0.0044002	0.98455	0.00236998
N009973	Nigerian	HR+/HER2-	None	0.906	Deficient	BRCA1	0.40398	0.393045	0.374078	0.0836203	0.0323214	0.639673	0.0142533	0.0037592	0.0208972	0.205475
N009974	Nigerian	HER2+	None	0	Proficient		0	0.100509	0	0.189484	0.17395	0.00529171	0.315015	0.0543128	0.0451625	0.216784
N010106	Nigerian	HR+/HER2-	PALB2	0.768	Deficient	BRCA2	0.479162	0.567961	0.117718	0.0123003	0.35735	0.0396825	0.155548	0.00903588	0.019	0.407083
N010117	Nigerian	HR+/HER2-	None	0.782	Deficient	BRCA2	0.262842	0.451469	0.169221	0.219528	0.210891	0.00610839	0.252597	0.0265882	0.0410633	0.243224
N010149	Nigerian	HR-/HER2-	BRCA2	0.846	Deficient	BRCA2	0.41771	0.667657	0.10005	0.254156	0.207935	0.0357329	0.206946	0.0344726	0.0379422	0.222816
N010274	Nigerian	HR-/HER2-	None	0	Proficient		0	0.117021	0	0.247106	0.00237616	0.0018568	0.573765	0.0437955	0.00363155	0.127469
N010282	Nigerian	HR-/HER2-	None	0.904	Deficient	BRCA1	0	0.368421	0.256335	0.132152	0.167436	0.197565	0.0115328	0.110105	0.0218225	0.359387
N010628	Nigerian	HR-/HER2-	None	0.032	Proficient		0	0	0.120419	0.391513	0.113304	5.8e-14	0.36165	5.8e-14	0.112004	0.0215289
N010656	Nigerian	HER2+	None	0	Proficient		0	0	0.0979229	0.512767	0.0672658	0.00335913	0.29156	0.0132178	0.0145022	0.0973284
N010678	Nigerian	HR-/HER2-	None	0.046	Proficient		0.313787	0.122137	0.120229	0.0439994	0.314641	4.95e-14	0.030569	0.162838	0.0309958	0.416957
N010721	Nigerian	HER2+	None	0.03	Proficient		0.293392	0.144898	0	0.112838	0.130237	1.41e-14	0.461172	0.00569904	0.0119676	0.278086
N010755	Nigerian		BRCA2	0.852	Deficient	BRCA2	0	0.535936	0.125777	0.0407459	0.390834	0.0374207	0.00622739	0.194675	0.0253888	0.304709
N010820	Nigerian	HER2+	None	0.016	Proficient		0	0.101322	0.123348	0.17355	0.030582	0.016123	0.731457	3.7e-14	0.0300341	0.0182545
N010822	Nigerian	HR-/HER2-	None	0.87	Deficient	BRCA1	0.403477	0.380144	0.250163	0.0298598	0.289482	0.163394	0.00744175	0.0792498	0.0403525	0.39022
N010828	Nigerian	HR+/HER2-	None	0.866	Deficient	BRCA1	0.551899	0.40433	0.290503	0.00676148	0.119151	0.328205	0.00132085	0.197946	0.0343305	0.312284
N010829	Nigerian	HER2+	None	0	Proficient		0	0	0.120841	0.501176	0.0472292	0.0115548	0.274686	0.0288672	0.0139828	0.122504
N010830	Nigerian	HER2+	None	0.082	Proficient		0.431431	0.11349	0	0.330323	0.00947358	2.96e-05	0.41269	0.0844378	0.0129979	0.150048
N010835	Nigerian	HR-/HER2-	None	0.27	Proficient		0	0.150868	0.0934579	8.13e-14	0.28165	0.0480906	8.13e-14	8.13e-14	0.0676701	0.602589
N010842	Nigerian	HER2+	None	0	Proficient		0	0	0.119421	0.294451	0.0725966	0.0138509	0.336309	0.0546867	0.030364	0.197742
N010851	Nigerian	HR-/HER2-	None	0.004	Proficient		0	0.0729927	0.0729927	0.408329	0.0931847	8.21e-15	0.0797297	0.0307637	0.0331739	0.354819
N010852	Nigerian	HR-/HER2-	None	0	Proficient		0	0	0.105376	6.18e-14	0.271426	0.0162748	0.058443	0.105073	0.0558407	0.492942
N010858	Nigerian	HR-/HER2-	BRCA2	0.89	Deficient	BRCA2	0.499961	0.581981	0.19418	2.35e-14	0.519036	0.00335254	2.35e-14	0.0426773	0.0280644	0.406869
N010862	Nigerian	HR-/HER2-	None	0.528	Deficient	BRCA2	0	0.187773	0.10917	0.00625378	0.516862	0.0159071	0.14118	0.0998692	0.0523286	0.167599
N010867	Nigerian	HER2+	BRCA2	0.82	Deficient	BRCA2	0	0.770671	0.142486	0.00939259	0.38134	0.179278	1.02e-14	0.261231	0.0314353	0.137324
N010868	Nigerian	HR-/HER2-	BRCA2	0.862	Deficient	BRCA2	0.444088	0.568345	0.113566	0.0648429	0.350824	0.0460145	0.00106628	0.0636265	0.0420822	0.431543
N010870	Nigerian	HR+/HER2-	None	0.004	Proficient		0	0	0.106317	0.256928	0.161469	3.68e-14	0.061646	0.192699	0.0295102	0.297748
N010877	Nigerian	HER2+	None	0	Proficient		0	0	0.121776	0.28941	0.0474186	0.00592082	0.361483	0.0177101	0.016409	0.261648
N010891	Nigerian	HR+/HER2-	None	0	Proficient		0	0	0.0850394	0.381023	0.0398045	0.0217846	0.186738	0.0743203	0.0192997	0.27703
N010909	Nigerian	HR-/HER2-	None	0	Proficient		0	0	0	0.309829	0.0463585	0.00906691	0.156623	0.0305585	0.00862444	0.438939
N010911	Nigerian	HER2+	None	0.004	Proficient		0	0.0841874	0.0783309	0.0669825	0.0539862	0.0187233	0.0107974	0.711099	0.0267502	0.111661
N010912	Nigerian	HER2+	None	0.01	Proficient		0.342225	0.0576369	0.121037	0.170049	0.105739	0.00134728	0.410403	0.0672235	3.03e-14	0.245237
N010914	Nigerian	HR-/HER2-	None	0	Proficient		0	0	0.0763791	0.383387	0.0555165	0.0191779	0.269986	0.0300439	0.0157132	0.226176
N010917	Nigerian	HR+/HER2-	BRCA1	0.872	Deficient	BRCA1	0.315442	0.228507	0.422323	0.019231	0.0129701	0.727468	0.0206636	0.108992	0.0168688	0.0938065
N010926	Nigerian	HR-/HER2-	None	0.812	Deficient	BRCA1	0.515461	0.564398	0.180628	1.13e-14	0.495847	0.0590851	1.13e-14	0.308376	0.039007	0.0976842
N010929	Nigerian	HER2+	None	0	Proficient		0	0	0	0.211631	0.168256	0.0381968	0.1496	3.27e-14	0.0494636	0.382853
N010931	Nigerian	HR-/HER2-	BRCA2	0.83	Deficient	BRCA2	0	0.586592	0.123703	0.0530475	0.521098	0.0141199	0.0262367	0.0866495	0.0236767	0.275172
N010939	Nigerian	HR-/HER2-	None	0	Proficient		0	0	0	0.254644	0.0912428	8.46e-14	0.0721211	0.0320383	8.46e-14	0.549954
N010940	Nigerian	HR+/HER2-	None	0	Proficient		0	0.0523743	0.0677374	0.227274	0.0261232	0.00757569	0.364241	0.18939	0.0288426	0.156554
N010942	Nigerian	HER2+	None	0.934	Deficient	BRCA1	0.502157	0.477818	0.189616	0.0231199	0.111923	0.386588	0.185429	0.0716483	0.0178824	0.203409
N010945	Nigerian	HR-/HER2-	None	0.002	Proficient		0	0	0.0877359	0.127982	0.156175	0.0352011	0.0351193	0.437037	0.0368296	0.171657
N010946	Nigerian	HER2+	None	0	Proficient		0.35345	0.0833333	0	0.347851	0.125309	0.0154481	0.251497	0.103948	0.0328072	0.12314
N010952	Nigerian	HR-/HER2-	None	0	Proficient		0	0	0.108926	0.528632	0.0239844	0.0095889	0.121574	0.0225109	0.0428834	0.250826
N010959	Nigerian	HR-/HER2-	None	0	Proficient		0	0	0.0948571	0.0977369	0.123205	0.0140037	0.310726	0.213981	0.0463632	0.193984
N010964	Nigerian	HR+/HER2-	None	0	Proficient		0	0.0720461	0.131124	0.224658	0.120544	0.00811138	0.508334	0.0151838	0.0083692	0.1148
N010970	Nigerian	HER2+	None	0	Proficient		0	0	0	0.29228	0.039485	0.00171747	0.385095	0.0944381	0.0244005	0.162584
N010985	Nigerian	HER2+	None	0	Proficient		0	0	0	0.610455	0.0117507	0.0143114	0.305262	0.0266707	1.85e-14	0.0315506
N011001	Nigerian	HER2+	None	0	Proficient		0	0	0.101432	0.440782	0.0739725	0.00429864	0.0845979	0.0226872	0.0477427	0.325919
N011002	Nigerian	HER2+	None	0	Proficient		0	0	0.12619	0.110282	0.0599702	1.83e-14	0.365424	0.100099	0.0573085	0.306915
N011003	Nigerian	HR-/HER2-	None	0	Proficient		0	0	0.0990196	0.0313234	0.176419	0.0209956	0.345356	0.126459	0.0840113	0.215436
N011005	Nigerian	HR-/HER2-	None	0.878	Deficient	BRCA1	0.563201	0.391156	0.363946	0.0185658	0.0819619	0.628268	6.78e-15	0.16689	0.0144583	0.0898554
N011006	Nigerian	HR+/HER2-	None	0	Proficient		0.300086	0	0.105426	0.566681	0.00938366	8.53e-15	0.312493	0.0321689	0.012783	0.0664899
N011012	Nigerian	HR+/HER2-	None	0	Proficient		0.326747	0.0863402	0.108247	0.104714	0.0546872	0.0173496	0.422348	0.0181155	0.215392	0.167394
N011013	Nigerian	HR+/HER2-	None	0.01	Proficient		0	0	0.0967742	0.033387	0.0845114	0.0274966	0.0287763	0.60831	0.033045	0.184474
N011017	Nigerian	HER2+	None	0	Proficient		0	0	0.117308	0.309345	0.0539561	0.00559491	0.468414	2.54e-14	0.0420631	0.120627
N011018	Nigerian	HR+/HER2-	None	0.69	Deficient	BRCA2	0.388674	0.222999	0	0.271888	0.302896	1.84e-14	0.13737	0.00739939	0.0301112	0.250336
N011022	Nigerian	HR-/HER2-	None	0	Proficient		0.371809	0	0	0.154344	0.251708	0.0820549	0.0307697	0.150475	0.100101	0.230547
N011028	Nigerian	HR-/HER2-	None	0.938	Deficient	BRCA1	0	0.327273	0.292208	0.032564	0.12091	0.480904	1.17e-14	0.0907606	0.0265362	0.248325
N011037	Nigerian	HER2+	None	0	Proficient		0.387246	0	0	0.187229	0.0661992	3.75e-14	0.419615	0.0554079	3.75e-14	0.271549
N011038	Nigerian	HR-/HER2-	None	0	Proficient		0	0	0	0.0195122	0.42717	0.00360131	0.00878445	0.312336	0.0488678	0.179729
N011040	Nigerian	HR-/HER2-	None	0.926	Deficient	BRCA1	0	0.317539	0.301746	0.0453411	0.138779	0.419371	0.0379047	0.171608	0.0143944	0.172602
N011047	Nigerian	HR-/HER2-	None	0.134	Proficient		0.450147	0.123572	0.0685358	0.452578	0.0764507	0.000352228	0.324478	0.0568233	0.0049308	0.084387
N011049	Nigerian	HER2+	None	0	Proficient		0.335327	0.11	0	0.424533	0.0257493	0.00538303	0.364356	0.104403	0.0229455	0.0526306
N011050	Nigerian	HR-/HER2-	None	0	Proficient		0.358316	0	0.0974026	0.429099	0.0385721	1.35e-14	0.38018	0.0399426	0.0307436	0.0814629
N011056	Nigerian	HER2+	None	0	Proficient		0	0.0825083	0	0.333557	0.0199074	0.00494203	0.331111	0.0556952	0.0561935	0.198594
N011070	Nigerian	HER2+	None	0	Proficient		0	0	0.064486	0.128017	0.00639286	0.00773461	0.599172	0.0112623	0.0183659	0.229056
N011072	Nigerian	HR+/HER2-	None	0	Proficient		0	0	0.105624	0.267974	0.190339	0.0213596	0.0710972	0.0297455	6.19e-14	0.419485
N011074	Nigerian	HER2+	None	0.002	Proficient		0	0	0	9.67e-14	0.380168	9.67e-14	9.67e-14	0.162601	9.67e-14	0.457231
N011076	Nigerian	HER2+	None	0.004	Proficient		0.50824	0.117347	0.0705782	0.104521	0.157274	0.00940835	0.0783491	0.0981787	0.190664	0.361604
N011082	Nigerian	HR+/HER2-	None	0.926	Deficient	BRCA1	0.668956	0.307449	0.37833	0.106463	0.0471399	0.470823	0.0395422	0.0567119	0.0223535	0.256966
TCGA-A2-A04P	Black	HR-/HER2-	None	0.802	Deficient	BRCA2	0.517046	0.563183	0.436817	5.5e-15	0.0669814	0.0950904	5.5e-15	0.0256185	0.742968	0.0693418
TCGA-A2-A04T	White	HR-/HER2-	None	0.896	Deficient	BRCA1	0.477784	0.442875	0.557125	0.00537478	0.0989337	0.708531	1.24e-14	0.00635624	0.0268399	0.153964
TCGA-A2-A0D0	Black	HR-/HER2-	None	0.91	Deficient	BRCA1	0	0.457958	0.198198	2.8e-14	0.108841	0.143519	2.8e-14	0.482372	0.0444533	0.220815
TCGA-A2-A0D1	White	HER2+	None	0	Proficient		0	0	0.161654	0.31207	0.0147788	2.12e-14	0.500918	0.0321372	0.0164691	0.123627
TCGA-A2-A0D4	Black	HR+/HER2-	None	0	Proficient		0	0.113636	0	0.374424	3.57e-14	3.57e-14	0.472793	0.0137502	0.0152941	0.123738
TCGA-A2-A0EY	White	HER2+	None	0.004	Proficient		0	0.0907407	0.164815	0.237431	0.108696	0.00627332	0.343215	0.076465	0.132141	0.0957794
TCGA-A2-A0YG	White	HER2+	None	0	Proficient		0	0	0.24159	0.153829	0.0218218	4.47e-14	0.373639	0.119035	0.0884328	0.243242
TCGA-A2-A259	Black	HR+/HER2-	None	0	Proficient		0	0	0.205128	0.0475293	0.177478	2.92e-13	0.499769	2.92e-13	2.92e-13	0.275224
TCGA-A2-A25B	Black	HR+/HER2-	BRCA1	0.906	Deficient	BRCA1	0.431082	0.295276	0.233596	0.109235	0.00636692	0.218459	0.303491	0.199327	0.0157219	0.147399
TCGA-A2-A3KC	Black	HR+/HER2-	None	0	Proficient		0	0	0	0.484464	0.0976303	0.0367181	0.188994	0.0807415	0.0226387	0.0888131
TCGA-A2-A3XX	Black	HR-/HER2-	None	0.022	Proficient		0	0.109705	0	0.0448494	0.0391991	1.17e-13	0.794152	1.17e-13	0.108276	0.0135236
TCGA-A2-A3Y0	Black	HR+/HER2-	None	0.862	Deficient	BRCA2	0.670938	0.69331	0.172893	1.82e-14	0.894877	0.0317286	1.82e-14	1.82e-14	0.0259473	0.0474467
TCGA-A7-A0CE	White	HR-/HER2-	None	0.85	Deficient	BRCA2	0	0.73676	0.197819	8.55e-14	0.600298	8.55e-14	8.55e-14	0.126688	0.0560413	0.216972
TCGA-A7-A13D	Black	HR+/HER2-	None	0.766	Deficient	BRCA2	0	0.283113	0.0960265	1.57e-14	0.126378	0.0289872	1.57e-14	0.818453	0.0161496	0.0100322
TCGA-A7-A26G	Black	HR-/HER2-	None	0.338	Proficient		0.519393	0.139442	0.0836653	4.44e-14	0.0406596	4.44e-14	4.44e-14	0.875717	0.00904929	0.074574
TCGA-A8-A075	White	HER2+	None	0.772	Deficient	BRCA2	0.339337	0.528696	0.274783	0.1423	0.337584	0.010358	0.0459761	0.0390104	0.0633184	0.361453
TCGA-A8-A07B	White	HER2+	None	0	Proficient		0	0	0.177215	0.132001	0.05385	0.0224158	0.334993	0.0365814	0.0763592	0.3438
TCGA-A8-A07I	White	HER2+	None	0	Proficient		0	0	0.092827	0.432003	0.0285067	0.0105155	0.389501	0.000733184	0.0548781	0.0838623
TCGA-A8-A08L	White	HR+/HER2-	BRCA2	0.852	Deficient	BRCA2	0.280871	0.645897	0.160081	0.0331902	0.6891	0.0144701	1.64e-14	0.0456596	0.0246341	0.192946
TCGA-A8-A08S	White	HER2+	None	0	Proficient		0	0	0.186335	0.272574	0.0186967	0.0439466	0.490786	0.0144518	0.0807353	0.0788094
TCGA-A8-A092	White	HR+/HER2-	None	0.002	Proficient		0	0	0.143333	4.59e-14	0.176589	0.00833465	4.59e-14	0.131862	4.59e-14	0.683214
TCGA-A8-A09I	White	HER2+	None	0.034	Proficient		0	0.144216	0.114105	0.065518	0.0999844	0.0220304	0.752708	2.17e-14	0.0178164	0.0419432
TCGA-A8-A09X	White	HR-/HER2-	None	0	Proficient		0	0.139073	0	0.415225	0.161362	0.0121785	0.0956905	6.36e-14	0.0202582	0.295286
TCGA-AC-A2BK	Black	HR-/HER2-	None	0.094	Proficient		0.26352	0.122449	0.0833333	3.44e-14	0.554388	0.0169024	0.0813189	0.081107	0.132171	0.134113
TCGA-AN-A04D	White	HR-/HER2-	None	0.92	Deficient	BRCA2	0.569682	0.632068	0.104641	0.13868	0.391441	0.0381396	0.0458857	0.0215576	0.0419297	0.322366
TCGA-AN-A0AT	White	HR-/HER2-	None	0.908	Deficient	BRCA1	0	0.490515	0.509485	1.19e-14	0.101831	0.738868	1.19e-14	0.0565607	0.0179526	0.0847881
TCGA-AN-A0G0	White	HR-/HER2-	None	0	Proficient		0	0	0.116719	0.227123	0.0783073	0.0424094	0.00923324	0.155389	0.405641	0.0818964
TCGA-AN-A0XR	White	HR+/HER2-	None	0	Proficient		0	0.118367	0	0.319377	0.0377159	0.00676189	0.412569	0.184944	0.032787	0.00584592
TCGA-AO-A03N	White	HR+/HER2-	None	0	Proficient		0	0	0.168103	0.123809	0.140109	0.0287711	0.3428	0.0955701	4.91e-14	0.268941
TCGA-AO-A0J4	Black	HR-/HER2-	None	0.83	Deficient	BRCA1	0.583917	0.428571	0.322857	5.3e-14	0.253561	0.159377	5.3e-14	0.0400629	0.438591	0.108408
TCGA-AO-A0J6	White	HR-/HER2-	None	0.778	Deficient	BRCA2	0.665797	0.720339	0.20339	2.48e-15	0.0372537	2.48e-15	2.48e-15	2.48e-15	0.961542	0.00120386
TCGA-AO-A124	White	HR-/HER2-	BRCA1	0.944	Deficient	BRCA1	0	0.621951	0.340854	0.00372654	0.155659	0.511534	0.00925516	0.169362	0.00984512	0.140617
TCGA-AO-A12H	Black	HR+/HER2-	None	0.602	Deficient	Cannot be determined	0	0.202247	0.106742	5.27e-13	5.27e-13	5.27e-13	5.27e-13	0.271275	0.177599	0.551126
TCGA-AQ-A04J	White	HR-/HER2-	None	0.772	Deficient	BRCA2	0.444532	0.327394	0.438753	1.35e-14	1.35e-14	0.0621877	1.35e-14	0.0188333	0.84039	0.0785893
TCGA-AR-A0TX	White	HER2+	None	0	Proficient		0	0	0.249071	0.461514	0.0128902	0.024054	0.489057	3.49e-14	3.49e-14	0.0124841
TCGA-AR-A1AY	White	HR-/HER2-	None	0.038	Proficient		0	0.114943	0.0988506	5.39e-14	0.404241	5.39e-14	0.063972	0.26227	0.0853547	0.184162
TCGA-AR-A24Z	White	HR+/HER2-	None	0	Proficient		0	0.0918635	0.104987	0.274403	0.0299419	0.013942	0.406213	0.0727612	0.00894705	0.193792
TCGA-AR-A256	White	HR-/HER2-	None	0.82	Deficient	BRCA2	0.54649	0.778971	0.177501	0.0361241	0.419692	0.032716	9.46e-15	0.315617	0.0369449	0.158906
TCGA-AR-A2LK	White	HR+/HER2-	None	0	Proficient		0	0.0604027	0.114094	0.402864	2.3e-13	2.3e-13	0.557253	2.3e-13	2.3e-13	0.0398827
TCGA-B6-A0I1	Black		None	0	Proficient		0.293277	0	0.0998152	0.101429	0.0436905	0.0147185	0.273255	0.434947	0.0284384	0.103521
TCGA-B6-A0RT	White	HR-/HER2-	None	0.812	Deficient	Cannot be determined	0	0.353741	0.197279	2.43e-13	2.43e-13	0.035624	2.43e-13	0.12437	0.767135	0.0728715
TCGA-B6-A0WX	Black	HR-/HER2-	None	0.162	Proficient		0.305422	0	0.207207	8.05e-14	0.209438	0.0108675	0.172381	0.0712651	0.0708803	0.465169
TCGA-B6-A0X5	Black	HR+/HER2-	None	0	Proficient		0	0	0.174242	0.312777	0.264213	3.7e-13	0.203691	3.7e-13	0.197367	0.0219519
TCGA-BH-A0AV	Black	HR-/HER2-	None	0.91	Deficient	BRCA1	0	0.291055	0.489987	1.48e-14	0.0396783	0.768555	1.48e-14	0.0338165	0.0372024	0.120748
TCGA-BH-A0B3	White	HR-/HER2-	None	0.824	Deficient	BRCA1	0	0.162602	0.638211	2.75e-14	0.0230175	0.53571	2.75e-14	0.0068104	0.429822	0.00464012
TCGA-BH-A0BW	Black	HR-/HER2-	None	0.76	Deficient	BRCA2	0.303673	0.525336	0.0692864	1.18e-13	0.514339	0.0405198	1.18e-13	1e-10	0.0557811	0.38936
TCGA-BH-A0DG	Black	HR+/HER2-	None	0.002	Proficient		0	0	0.174419	0.364089	0.0169862	2.36e-14	0.527844	0.00499461	2.36e-14	0.0860866
TCGA-BH-A0DT	White	HR+/HER2-	None	0.464	Proficient		0	0.159574	0	1.14e-12	0.74537	1.14e-12	1.14e-12	1.14e-12	1.14e-12	0.25463
TCGA-BH-A0E0	White	HR-/HER2-	None	0.012	Proficient		0	0	0.221591	0.141544	0.141489	0.0234596	0.149747	0.215194	0.0621842	0.266383
TCGA-BH-A0EA	White	HR+/HER2-	None	0	Proficient		0	0.1	0	1.7e-12	0.386479	1.7e-12	1.7e-12	1.7e-12	1.7e-12	0.613521
TCGA-BH-A0H0	White	HR+/HER2-	None	0	Proficient		0	0	0.147239	0.10167	0.0362641	1.17e-13	0.144765	0.0650648	0.149591	0.502645
TCGA-BH-A0H6	White	HR+/HER2-	None	0	Proficient		0	0	0.193182	6.27e-14	6.27e-14	6.27e-14	0.116542	6.27e-14	0.742806	0.140652
TCGA-BH-A0WA	White	HR-/HER2-	BRCA1	0.938	Deficient	BRCA1	0.352315	0.380952	0.348371	0.0237387	0.157921	0.621754	0.0683911	0.0321883	0.057362	0.0386444
TCGA-BH-A18R	White	HER2+	None	0	Proficient		0.313314	0.068	0.076	0.50012	0.0251291	1.75e-14	0.246246	0.0702303	0.00772268	0.150552
TCGA-BH-A18U	White	HER2+	None	0.036	Proficient		0	0.11747	0.129518	0.263022	0.0066697	0.00778551	0.357597	0.0325843	0.027643	0.304699
TCGA-BH-A1FC	Black	HR-/HER2-	None	0.2	Proficient		0	0	0.240458	6.58e-14	0.08524	0.0120579	0.696747	0.189422	0.0165326	6.58e-14
TCGA-D8-A27H	White	HR-/HER2-	None	0.902	Deficient	BRCA1	0.618742	0.524722	0.355197	0.00283765	0.110056	0.468196	0.137553	0.136119	0.0088903	0.136347
TCGA-E2-A109	White	HR+/HER2-	None	0.008	Proficient		0	0.0934066	0.108059	0.287011	0.0478847	0.0168513	0.395125	0.113197	0.00491665	0.135014
TCGA-E2-A14P	White	HER2+	None	0.052	Proficient		0	0.128205	0.0966469	0.0192712	0.101056	0.0206856	0.15202	0.47882	0.055776	0.172371
TCGA-E2-A14X	Black	HR-/HER2-	None	0.002	Proficient		0	0	0.137778	0.234111	0.0950834	0.0521481	0.605517	0.00775171	7.52e-14	0.00538897
TCGA-E2-A152	White	HER2+	None	0	Proficient		0	0.0757576	0.0656566	0.41443	0.113411	0.047715	0.0278048	6.76e-14	0.0866804	0.309959
TCGA-E2-A156	White	HR+/HER2-	None	0	Proficient		0	0	0.152318	0.733775	3.54e-13	3.54e-13	0.01026	3.54e-13	3.54e-13	0.255965
TCGA-E2-A15E	White	HER2+	None	0	Proficient		0	0	0.113821	0.0131127	0.042877	0.0752585	0.0170886	0.21543	0.0146865	0.621547
TCGA-E2-A15H	White	HER2+	None	0.002	Proficient		0.373428	0	0.245098	0.109797	0.0456612	3.32e-14	0.837896	3.32e-14	3.32e-14	0.00664578
TCGA-E2-A1LG	Black	HR-/HER2-	None	0.626	Deficient	BRCA2	0	0.17551	0.0897959	0.35367	0.101459	6.02e-14	0.379903	6.02e-14	0.0129321	0.152036
TCGA-E2-A1LK	Black	HR-/HER2-	None	0	Proficient		0	0	0.164045	0.0862319	0.0929201	0.061641	0.318443	0.157215	0.0232198	0.260329
TCGA-E2-A1LL	Black	HR-/HER2-	None	0.03	Proficient		0	0.1525	0	0.00530578	0.499192	0.00484233	0.336021	0.142046	0.0102849	0.00230732
TCGA-E9-A1NH	White	HR+/HER2-	None	0.002	Proficient		0	0.122581	0	8.28e-13	0.234628	8.28e-13	8.28e-13	0.156955	8.28e-13	0.608416
TCGA-EW-A1P8	White	HR-/HER2-	None	0	Proficient		0	0	0.109705	8.3e-14	0.244667	0.03839	0.306056	0.0163643	0.243399	0.151124
TCGA-EW-A1PB	Black	HR-/HER2-	None	0.804	Deficient	BRCA1	0.393644	0.505481	0.427527	2.7e-14	0.206421	0.599336	2.7e-14	0.116107	0.0336125	0.0445236
TCGA-EW-A1PC	Black	HR+/HER2-	None	0	Proficient		0	0.106416	0	5.36e-14	0.234604	5.36e-14	5.36e-14	0.0236316	0.106489	0.635276
TCGA-EW-A1PH	White		None	0.004	Proficient		0	0.112861	0.133858	0.349091	0.233772	0.0201776	0.103017	0.0759819	0.068423	0.149538
TCGA-EW-A3U0	Black	HR-/HER2-	None	0.954	Deficient	BRCA1	0.418156	0.436879	0.498582	8.74e-15	0.0420858	0.575446	0.111291	0.23169	0.022045	0.0174424
TCGA-GI-A2C9	Black	HR-/HER2-	None	0.948	Deficient	BRCA1	0.428522	0.482325	0.517675	1.95e-14	0.123671	0.774723	1.95e-14	0.0312845	0.0093433	0.0609781
TCGA-GM-A2DF	Black	HR-/HER2-	None	0.662	Deficient	BRCA2	0.44665	0.197802	0.10989	0.171273	0.0823791	0.0299204	0.442962	0.0971107	0.0261019	0.150252
TCGA-GM-A3XL	Black	HR-/HER2-	None	0.818	Deficient	BRCA1	0.529805	0.518519	0.481481	1.23e-14	0.0694066	0.783816	1.23e-14	2.76e-10	0.0132217	0.133556

## Sheet: SupplFig1_SubtypeDist
IHC_subtype	Nigerian_WGS		TCGA_WGS				TCGA				SEER
			TCGA_Black_WGS		TCGA_White_WGS		TCGA_Black		TCGA_White		SEER_Black		SEER_White
	Count	Percentage	Count	Percentage	Count	Percentage	Count	Percentage	Count	Percentage	Count	Percentage	Count	Percentage
HR-/HER2-	40	0.412371	19	0.633333	17	0.369565	53	0.317365	93	0.126359	5713	0.21208	16423	0.101152
HR-/HER2+	24	0.247423	0	0	2	0.0434783	8	0.0479042	17	0.0230978	1640	0.0608805	6739	0.0415068
HR+/HER2-	16	0.164948	10	0.333333	13	0.282609	79	0.473054	492	0.668478	16372	0.607766	122295	0.753238
HR+/HER2+	14	0.14433	0	0	12	0.26087	17	0.101796	82	0.111413	3213	0.119274	16902	0.104103
PAM50	Nigerian_WGS_with_RNA-seq		Nigerian_RNA-seq		TCGA				CBCS
					TCGA_Black		TCGA_White		CBCS_Black		CBCS_White
	Count	Percentage	Count	Percentage	Count	Percentage	Count	Percentage	Count	Percentage	Count	Percentage
Basal	23	0.469388	41	0.427083	51	0.305389	98	0.133152	169	0.338	80	0.166667
Her2	11	0.22449	27	0.28125	13	0.0778443	42	0.0570652	66	0.132	48	0.1
LumA	7	0.142857	14	0.145833	53	0.317365	378	0.513587	149	0.298	228	0.475
LumB	6	0.122449	11	0.114583	24	0.143713	147	0.199728	96	0.192	98	0.204167
Normal	2	0.0408163	3	0.03125	9	0.0538922	20	0.0271739	20	0.04	26	0.0541667

## Sheet: SupplFig10_Pathway
Group	Pathway	freq
Nigerian	CC	0.123711
Nigerian	HIPPO	0.546392
Nigerian	MYC	0.0721649
Nigerian	NOTCH	0.474227
Nigerian	PI3K	0.474227
Nigerian	RTKRAS	0.762887
Nigerian	TGFB	0.0206186
Nigerian	TP53	0.639175
Nigerian	WNT	0.350515
Black	CC	0.0333333
Black	HIPPO	0.266667
Black	MYC	0.0666667
Black	NOTCH	0.166667
Black	PI3K	0.366667
Black	RTKRAS	0.433333
Black	TGFB	0.0333333
Black	TP53	0.766667
Black	WNT	0.333333
White	CC	0.0869565
White	HIPPO	0.152174
White	MYC	0.0652174
White	NOTCH	0.326087
White	PI3K	0.434783
White	RTKRAS	0.391304
White	TGFB	0.0869565
White	TP53	0.673913
White	WNT	0.195652

## Sheet: SupplFig12_DBS
Samples	Group	DBS1	DBS2	DBS9	DBS11	DBS-B	DBS-C	DBS-D	DBS-E	DBS-F
L000006	Nigerian	0	0.272727	0	0	0.363636	0	0	0	0.363636
L000009	Nigerian	0	0.2	0	0	0	0.4	0	0	0.4
L000011	Nigerian	0	0	0.5	0	0	0.5	0	0	0
L000013	Nigerian	0	0.272727	0.727273	0	0	0	0	0	0
L000015	Nigerian	0	0.111111	0	0	0.288889	0.266667	0.2	0.133333	0
L000017	Nigerian	0	0	0	0.228571	0	0.371429	0	0.4	0
L000020	Nigerian	0	0.230769	0	0	0	0	0	0.538462	0.230769
L000024	Nigerian	0	0.0925926	0	0.462963	0	0.222222	0	0.222222	0
L000060	Nigerian	0	0	0	0	0.333333	0	0	0.666667	0
L000063	Nigerian	0	0	0	0	1	0	0	0	0
L000068	Nigerian	0	0.125	0	0	0.34375	0	0.28125	0	0.25
L000077	Nigerian	0	0.376068	0.273504	0	0	0.145299	0	0.205128	0
L000083	Nigerian	0	0.164706	0	0	0.388235	0.105882	0.223529	0	0.117647
L000101	Nigerian	0.2	0.25	0	0	0.2	0	0	0	0.35
L000153	Nigerian	0	0.387097	0.233871	0	0	0.120968	0	0.153226	0.104839
L000160	Nigerian	0	0	0	0	1	0	0	0	0
L000177	Nigerian	0	0	0	0.442105	0	0	0.557895	0	0
L000178	Nigerian	0	0.161538	0	0	0.261538	0.230769	0.161538	0	0.184615
L000182	Nigerian	0	0.305882	0	0	0.211765	0.129412	0.176471	0.176471	0
L000185	Nigerian	0	0	0	0	0.318182	0.113636	0	0.454545	0.113636
L000186	Nigerian	0	0	0.727273	0	0.272727	0	0	0	0
L000204	Nigerian	0	1	0	0	0	0	0	0	0
N009836	Nigerian	0.424242	0	0	0	0	0.181818	0.393939	0	0
N009902	Nigerian	0	0.166667	0.611111	0	0	0	0	0	0.222222
N009905	Nigerian	0	0.279412	0.235294	0	0	0.191176	0	0.161765	0.132353
N009908	Nigerian	0	0	0	0.607143	0	0	0.196429	0.196429	0
N009936	Nigerian	0	0	0	0	0	0.307692	0.307692	0	0.384615
N009946	Nigerian	0	0	0	0	0	0	1	0	0
N009973	Nigerian	0	0.3125	0	0	0.25	0.145833	0.125	0	0.166667
N009974	Nigerian	0	0.15625	0.28125	0.3125	0	0.25	0	0	0
N010106	Nigerian	0	0.24359	0	0.230769	0	0.230769	0	0.192308	0.102564
N010117	Nigerian	0	0.122302	0	0	0	0.244604	0.194245	0.266187	0.172662
N010149	Nigerian	0	0.131783	0	0	0	0.271318	0.232558	0.170543	0.193798
N010274	Nigerian	0	0	0	0	0.36	0	0.24	0.4	0
N010282	Nigerian	0	0.148148	0.296296	0	0.333333	0.111111	0	0.111111	0
N010628	Nigerian	0	0	0	0	0	0	0	0.333333	0.666667
N010656	Nigerian	0	0	0	0	0.555556	0	0	0	0.444444
N010678	Nigerian	0	0.166667	0	0	0	0.222222	0	0.333333	0.277778
N010721	Nigerian	0	0	0	0.266667	0.266667	0.266667	0	0.2	0
N010755	Nigerian	0	0.193878	0.193878	0	0	0.19898	0.0765306	0.19898	0.137755
N010820	Nigerian	0	0	0.333333	0	0.666667	0	0	0	0
N010822	Nigerian	0	0.326316	0.210526	0	0	0.178947	0.0947368	0.0947368	0.0947368
N010828	Nigerian	0	0.219512	0	0	0.182927	0.121951	0.182927	0.146341	0.146341
N010829	Nigerian	0	0	0	0	0	0.235294	0.352941	0	0.411765
N010830	Nigerian	0	0.166667	0	0	0.444444	0.222222	0	0.166667	0
N010835	Nigerian	0.181818	0.0909091	0	0	0.363636	0.181818	0	0	0.181818
N010842	Nigerian	0	0	0	0.344828	0.275862	0.241379	0	0	0.137931
N010851	Nigerian	0	0.0789474	0	0	0	0.263158	0.421053	0	0.236842
N010852	Nigerian	0	0.333333	0	0	0.666667	0	0	0	0
N010858	Nigerian	0	0.25	0	0	0.241071	0.142857	0.178571	0	0.1875
N010862	Nigerian	0	0.142857	0.219048	0.257143	0	0.142857	0	0.114286	0.12381
N010867	Nigerian	0	0.0940171	0	0	0	0.222222	0.25641	0.282051	0.145299
N010868	Nigerian	0	0.242424	0.242424	0	0	0.171717	0	0.343434	0
N010870	Nigerian	0	0.138889	0	0	0.611111	0.25	0	0	0
N010877	Nigerian	0	0.185185	0	0.259259	0.259259	0	0	0	0.296296
N010891	Nigerian	0	0	0	0	1	0	0	0	0
N010909	Nigerian	0	0.3	0	0.7	0	0	0	0	0
N010911	Nigerian	0	0.214286	0.204082	0	0	0.27551	0.173469	0	0.132653
N010912	Nigerian	0	0.105263	0.263158	0.131579	0	0.236842	0	0.263158	0
N010914	Nigerian	0	0.111111	0	0.666667	0	0	0	0	0.222222
N010917	Nigerian	0	0.232143	0	0	0	0.125	0	0.446429	0.196429
N010926	Nigerian	0	0.142857	0	0	0	0.180952	0.27619	0.161905	0.238095
N010929	Nigerian	0.111111	0	0	0	0	0	0	0.888889	0
N010931	Nigerian	0	0.122302	0	0	0.23741	0.258993	0.251799	0	0.129496
N010939	Nigerian	0	0	0	0.714286	0.285714	0	0	0	0
N010940	Nigerian	0	0.117647	0.338235	0.308824	0	0.0882353	0	0	0.147059
N010942	Nigerian	0	0.326667	0	0	0.0866667	0.14	0.153333	0.153333	0.14
N010945	Nigerian	0	0.125	0	0.375	0	0	0	0.1875	0.3125
N010946	Nigerian	0	0.117647	0	0.426471	0	0.147059	0	0.161765	0.147059
N010952	Nigerian	0.333333	0.111111	0	0	0	0	0.555556	0	0
N010959	Nigerian	0	1	0	0	0	0	0	0	0
N010964	Nigerian	0	0	0	0.647059	0	0.117647	0.235294	0	0
N010970	Nigerian	0	0	0	0	0.4	0	0	0	0.6
N010985	Nigerian	0	0	0	0.518519	0.333333	0.148148	0	0	0
N011001	Nigerian	0.2	0.2	0	0	0.6	0	0	0	0
N011002	Nigerian	0	0	0	0.75	0	0	0.125	0.125	0
N011003	Nigerian	0	0	0	0.558824	0.323529	0.117647	0	0	0
N011005	Nigerian	0	0.1125	0	0	0.1625	0.225	0.35	0.15	0
N011006	Nigerian	0	0	0	0	0.32	0.36	0	0	0.32
N011012	Nigerian	0	0.181818	0	0	0.318182	0	0	0.181818	0.318182
N011013	Nigerian	0	0.333333	0	0	0	0	0.333333	0	0.333333
N011017	Nigerian	0	0	0	0	0	0	0.333333	0.666667	0
N011018	Nigerian	0	0.114583	0	0	0	0.21875	0.229167	0.145833	0.291667
N011022	Nigerian	0	0.16092	0	0	0	0.183908	0.16092	0.298851	0.195402
N011028	Nigerian	0	0.2	0.24	0	0	0	0.16	0.26	0.14
N011037	Nigerian	0	0.285714	0	0.380952	0	0.190476	0	0	0.142857
N011038	Nigerian	0	0.104167	0	0	0.166667	0.25	0.145833	0.125	0.208333
N011040	Nigerian	0	0.105263	0.315789	0	0.245614	0.140351	0	0	0.192982
N011047	Nigerian	0	0.0857143	0.285714	0.171429	0	0.257143	0	0	0.2
N011049	Nigerian	0	0.261905	0	0	0.47619	0.142857	0	0	0.119048
N011050	Nigerian	0	0.210526	0	0	0	0.315789	0.263158	0	0.210526
N011056	Nigerian	0	0.153846	0	0.307692	0	0.153846	0.153846	0	0.230769
N011070	Nigerian	0	0.153846	0	0.230769	0	0.307692	0.153846	0	0.153846
N011072	Nigerian	0	0	0	0	0	0.222222	0	0.777778	0
N011074	Nigerian	0	0	0	0.821429	0	0	0.178571	0	0
N011076	Nigerian	0	0.128378	0	0	0.0675676	0.324324	0.25	0.0945946	0.135135
N011082	Nigerian	0	0.245098	0	0	0.215686	0.235294	0.117647	0	0.186275
TCGA-A2-A04P	Black	0	0.166667	0	0	0.0833333	0.0972222	0.236111	0.305556	0.111111
TCGA-A2-A04T	White	0	0.3	0.26	0	0	0.18	0	0.26	0
TCGA-A2-A0D0	Black	0	0.125	0	0	0.395833	0.1875	0.125	0	0.166667
TCGA-A2-A0D1	White	0	0	0	0.428571	0	0	0	0.285714	0.285714
TCGA-A2-A0D4	Black	0	0	0	0	0	0.307692	0.461538	0.230769	0
TCGA-A2-A0EY	White	0	0	0	0.411765	0	0.235294	0.176471	0	0.176471
TCGA-A2-A0YG	White	0	0.190476	0	0	0	0.380952	0.428571	0	0
TCGA-A2-A259	Black	0	0	0	0	0.5	0	0	0	0.5
TCGA-A2-A25B	Black	0	0.16092	0.149425	0	0	0.275862	0	0.310345	0.103448
TCGA-A2-A3KC	Black	0	0	0	0	0	0.5	0	0	0.5
TCGA-A2-A3XX	Black	0	0.375	0.375	0	0	0.25	0	0	0
TCGA-A2-A3Y0	Black	0	0.181818	0	0	0	0.263636	0.218182	0.2	0.136364
TCGA-A7-A0CE	White	0	0.275362	0	0	0.144928	0.15942	0.217391	0	0.202899
TCGA-A7-A13D	Black	0	0.130435	0	0.217391	0	0.173913	0.152174	0.152174	0.173913
TCGA-A7-A26G	Black	0	0.259259	0.592593	0	0.148148	0	0	0	0
TCGA-A8-A075	White	0	0.319444	0	0	0	0.180556	0.333333	0.166667	0
TCGA-A8-A07B	White	0	0.125	0	0.333333	0	0.125	0.25	0	0.166667
TCGA-A8-A07I	White	0.2	0.3	0	0	0	0	0.5	0	0
TCGA-A8-A08L	White	0.0454545	0.234848	0	0	0.174242	0.166667	0.136364	0.128788	0.113636
TCGA-A8-A08S	White	0	0.333333	0	0	0	0	0	0.666667	0
TCGA-A8-A092	White	0	0	0	0	0	0	0.666667	0	0.333333
TCGA-A8-A09I	White	0	0.173913	0.217391	0.152174	0	0	0.23913	0	0.217391
TCGA-A8-A09X	White	0	0	0	0.714286	0	0.285714	0	0	0
TCGA-AC-A2BK	Black	0	0.1	0.325	0	0	0.25	0	0	0.325
TCGA-AN-A04D	White	0	0.178571	0.267857	0	0	0.0892857	0	0.303571	0.160714
TCGA-AN-A0AT	White	0	0.19697	0.318182	0	0.257576	0	0	0.227273	0
TCGA-AN-A0G0	White	0	0	0	0	0.6	0.4	0	0	0
TCGA-AN-A0XR	White	0	0.333333	0	0	0	0.222222	0	0.444444	0
TCGA-AO-A03N	White	0	0.125	0	0.5625	0	0.3125	0	0	0
TCGA-AO-A0J4	Black	0	0.0769231	0	0.179487	0.25641	0.102564	0	0.179487	0.205128
TCGA-AO-A0J6	White	0	0.278689	0	0	0.180328	0.213115	0	0.180328	0.147541
TCGA-AO-A124	White	0	0.189655	0	0.12069	0.344828	0.0775862	0	0.112069	0.155172
TCGA-AO-A12H	Black	0	0.333333	0	0	0	0	0	0.666667	0
TCGA-AQ-A04J	White	0	0.366667	0.1	0.166667	0.166667	0.2	0	0	0
TCGA-AR-A0TX	White	0	0	0	0.733333	0.266667	0	0	0	0
TCGA-AR-A1AY	White	0	0.2	0	0	0	0.2	0	0.3	0.3
TCGA-AR-A24Z	White	0	0.142857	0	0	0	0.214286	0.285714	0	0.357143
TCGA-AR-A256	White	0	0.208333	0	0	0.116667	0.183333	0.2	0.133333	0.158333
TCGA-AR-A2LK	White	0	0	1	0	0	0	0	0	0
TCGA-B6-A0I1	Black	0	0	0	0	0.238095	0.238095	0.52381	0	0
TCGA-B6-A0RT	White	0	0.294118	0	0	0.294118	0	0	0	0.411765
TCGA-B6-A0WX	Black	0	0.166667	0.444444	0	0	0.222222	0	0	0.166667
TCGA-B6-A0X5	Black	0.111111	0.388889	0.333333	0	0	0	0.166667	0	0
TCGA-BH-A0AV	Black	0	0.318182	0	0	0.30303	0.121212	0	0.136364	0.121212
TCGA-BH-A0B3	White	0	0.333333	0	0	0.222222	0.222222	0	0	0.222222
TCGA-BH-A0BW	Black	0	0.184615	0	0	0.215385	0.138462	0.246154	0	0.215385
TCGA-BH-A0DG	Black	0	0	0	0.6	0	0.4	0	0	0
TCGA-BH-A0DT	White	0	0	0	0	0	0	0	1	0
TCGA-BH-A0E0	White	0	0.4	0	0	0	0.333333	0.266667	0	0
TCGA-BH-A0EA	White	0	0	0	0	0	1	0	0	0
TCGA-BH-A0H0	White	0	0	0	0	0	0	0	0	1
TCGA-BH-A0H6	White	0	0	0	0	0	0	0	0	1
TCGA-BH-A0WA	White	0	0.195122	0.365854	0	0	0.243902	0	0	0.195122
TCGA-BH-A18R	White	0	0.222222	0.222222	0	0	0.37037	0	0	0.185185
TCGA-BH-A18U	White	0	0.117647	0	0.205882	0.235294	0.0882353	0.147059	0	0.205882
TCGA-BH-A1FC	Black	0	0.290323	0.225806	0	0	0.225806	0.258065	0	0
TCGA-D8-A27H	White	0	0.166667	0	0	0.25641	0.0897436	0	0.217949	0.269231
TCGA-E2-A109	White	0	0.241379	0	0	0.206897	0	0.172414	0.137931	0.241379
TCGA-E2-A14P	White	0.0714286	0.0952381	0	0	0.190476	0.333333	0.166667	0	0.142857
TCGA-E2-A14X	Black	0	0	0	0	0	0	0	0	1
TCGA-E2-A152	White	0	0.266667	0	0.733333	0	0	0	0	0
TCGA-E2-A156	White	0	0.125	0.625	0	0	0	0	0	0.25
TCGA-E2-A15E	White	0	0	0	0	0.230769	0.230769	0	0	0.538462
TCGA-E2-A15H	White	0	0.25	0	0	0	0	0.75	0	0
TCGA-E2-A1LG	Black	0	0	0	0.458333	0.291667	0	0.25	0	0
TCGA-E2-A1LK	Black	0	0.153846	0	0.384615	0	0.153846	0	0.307692	0
TCGA-E2-A1LL	Black	0	0	0	0	0.259259	0.444444	0	0	0.296296
TCGA-E9-A1NH	White	0	0.2	0	0	0	0.6	0	0	0.2
TCGA-EW-A1P8	White	0.111111	0.111111	0	0	0.222222	0.222222	0	0.333333	0
TCGA-EW-A1PB	Black	0.0549451	0.274725	0.153846	0	0	0.164835	0.208791	0.142857	0
TCGA-EW-A1PC	Black	0	0	0	0	0.170732	0.121951	0.292683	0	0.414634
TCGA-EW-A1PH	White	0	0.347826	0.304348	0	0	0.217391	0.130435	0	0
TCGA-EW-A3U0	Black	0	0.365385	0.201923	0	0.230769	0.0865385	0	0	0.115385
TCGA-GI-A2C9	Black	0	0.314961	0.259843	0	0	0.133858	0.133858	0	0.15748
TCGA-GM-A2DF	Black	0	0.2	0.2	0	0	0.5	0.1	0	0
TCGA-GM-A3XL	Black	0	0.0877193	0	0	0.315789	0.122807	0.298246	0.175439	0
